# Supplementary material for: Iodine-125 seed represses the growth and facilitates the apoptosis of colorectal cancer cells by suppressing the methylation of miR-615 promoter
Source: BMC Cancer. 2022 Jan 8;22:49. doi: 10.1186/s12885-021-09141-4 (PMC8742920; doi:10.1186/s12885-021-09141-4)
Supplement: Supplementary file 2 — Additional file 2.. [file 12885_2021_9141_MOESM2_ESM.xlsx]

## Sheet: TargetScanHuman_8.0
Target gene	Representative transcript	Gene name	3P-seq tags + 5	Total sites	8mer sites	7mer-m8 sites	7mer-A1 sites	6mer sites	Representative miRNA	Predicted occupancy (low miRNA)	Predicted occupancy (high miRNA)	Predicted occupancy (transfected miRNA)	Cumulative weighted context++ score	Total context++ score	Aggregate PCT
ADAMTS14	ENST00000373208.1	ADAM metallopeptidase with thrombospondin type 1 motif, 14	5	4	3	1	0	0	hsa-miR-615-5p				-2.18	-2.18	N/A
CTD-2207O23.12	ENST00000599312.1	Uncharacterized protein	32	5	2	1	2	1	hsa-miR-615-5p				-1.64	-1.78	N/A
KNDC1	ENST00000304613.3	kinase non-catalytic C-lobe domain (KIND) containing 1	5	2	2	0	0	2	hsa-miR-615-5p				-1.23	-1.23	N/A
FCAMR	ENST00000400962.3	Fc receptor, IgA, IgM, high affinity	5	2	2	0	0	0	hsa-miR-615-5p				-1.2	-1.2	N/A
GRN	ENST00000053867.3	granulin	55	2	2	0	0	0	hsa-miR-615-5p				-0.98	-0.98	N/A
CLIP3	ENST00000360535.4	CAP-GLY domain containing linker protein 3	9	7	2	2	3	1	hsa-miR-615-5p				-0.96	-1.73	N/A
HSF1	ENST00000400780.4	heat shock transcription factor 1	3263	2	2	0	0	0	hsa-miR-615-5p				-0.95	-0.95	N/A
C18orf32	ENST00000579820.1	chromosome 18 open reading frame 32	733	1	1	0	0	0	hsa-miR-615-5p				-0.93	-0.93	N/A
PDE6G	ENST00000573076.1	phosphodiesterase 6G, cGMP-specific, rod, gamma	6	2	2	0	0	0	hsa-miR-615-5p				-0.89	-0.89	N/A
XIRP1	ENST00000396251.1	xin actin-binding repeat containing 1	5	3	1	1	1	0	hsa-miR-615-5p				-0.88	-0.88	N/A
STX10	ENST00000589083.1	syntaxin 10	389	2	1	0	1	0	hsa-miR-615-5p				-0.86	-0.86	N/A
SUSD3	ENST00000375472.3	sushi domain containing 3	24	3	1	1	1	0	hsa-miR-615-5p				-0.85	-0.85	N/A
SPSB1	ENST00000328089.6	splA/ryanodine receptor domain and SOCS box containing 1	572	3	1	1	1	0	hsa-miR-615-5p				-0.84	-0.87	N/A
LENEP	ENST00000392487.1	lens epithelial protein	5	1	1	0	0	0	hsa-miR-615-5p				-0.84	-0.84	N/A
SPRED3	ENST00000587013.1	sprouty-related, EVH1 domain containing 3	42	8	1	3	4	1	hsa-miR-615-5p				-0.83	-0.98	N/A
PTPN18	ENST00000175756.5	protein tyrosine phosphatase, non-receptor type 18 (brain-derived)	438	5	1	2	2	3	hsa-miR-615-5p				-0.82	-0.82	N/A
WFDC12	ENST00000372785.3	WAP four-disulfide core domain 12	5	3	0	1	2	0	hsa-miR-615-5p				-0.81	-0.81	N/A
GUCD1	ENST00000447813.2	guanylyl cyclase domain containing 1	2990	4	1	1	2	1	hsa-miR-615-5p				-0.8	-0.8	N/A
NUDT14	ENST00000392568.2	nudix (nucleoside diphosphate linked moiety X)-type motif 14	7	1	1	0	0	0	hsa-miR-615-5p				-0.78	-0.78	N/A
IL27RA	ENST00000263379.2	interleukin 27 receptor, alpha	30	2	1	1	0	1	hsa-miR-615-5p				-0.77	-0.77	N/A
CDC42EP2	ENST00000279249.2	CDC42 effector protein (Rho GTPase binding) 2	449	2	1	0	1	1	hsa-miR-615-5p				-0.77	-0.9	N/A
ACPT	ENST00000270593.1	acid phosphatase, testicular	5	1	1	0	0	0	hsa-miR-615-5p				-0.76	-0.76	N/A
RPL17-C18orf32	ENST00000584895.1	RPL17-C18orf32 readthrough	733	1	1	0	0	0	hsa-miR-615-5p				-0.76	-0.76	N/A
ABHD14B	ENST00000461108.1	abhydrolase domain containing 14B	189	2	2	0	0	1	hsa-miR-615-5p				-0.74	-0.74	N/A
AIF1L	ENST00000372300.1	allograft inflammatory factor 1-like	487	3	1	1	1	0	hsa-miR-615-5p				-0.74	-0.79	N/A
DRD2	ENST00000355319.2	dopamine receptor D2	5	2	1	1	0	0	hsa-miR-615-5p				-0.73	-0.73	N/A
FBF1	ENST00000586717.1	Fas (TNFRSF6) binding factor 1	86	2	1	1	0	0	hsa-miR-615-5p				-0.73	-0.73	N/A
SYT3	ENST00000338916.4	synaptotagmin III	5	2	1	1	0	0	hsa-miR-615-5p				-0.73	-0.73	N/A
C5orf45	ENST00000518219.1	chromosome 5 open reading frame 45	313	3	1	1	1	0	hsa-miR-615-5p				-0.72	-0.72	N/A
VILL	ENST00000283713.6	villin-like	84	1	1	0	0	0	hsa-miR-615-5p				-0.72	-0.72	N/A
SYNGR2	ENST00000589711.1	synaptogyrin 2	466	2	1	0	1	0	hsa-miR-615-5p				-0.72	-0.72	N/A
GRASP	ENST00000552049.1	GRP1 (general receptor for phosphoinositides 1)-associated scaffold protein	51	1	1	0	0	2	hsa-miR-615-5p				-0.71	-0.71	N/A
DERL3	ENST00000404056.1	derlin 3	129	2	1	0	1	3	hsa-miR-615-5p				-0.71	-0.74	N/A
RGL3	ENST00000380456.3	ral guanine nucleotide dissociation stimulator-like 3	114	1	1	0	0	0	hsa-miR-615-5p				-0.71	-0.71	N/A
SERPINA9	ENST00000448305.2	serpin peptidase inhibitor, clade A (alpha-1 antiproteinase, antitrypsin), member 9	5	2	1	0	1	0	hsa-miR-615-5p				-0.71	-0.71	N/A
CABP4	ENST00000438189.2	calcium binding protein 4	5	3	0	2	1	0	hsa-miR-615-5p				-0.7	-0.7	N/A
AMH	ENST00000221496.4	anti-Mullerian hormone	54	1	1	0	0	0	hsa-miR-615-5p				-0.69	-0.69	N/A
CTRC	ENST00000375943.2	chymotrypsin C (caldecrin)	5	5	0	2	3	0	hsa-miR-615-5p				-0.69	-0.69	N/A
STC1	ENST00000290271.2	stanniocalcin 1	2932	2	2	0	0	0	hsa-miR-615-5p				-0.69	-0.73	N/A
PLTP	ENST00000372420.1	phospholipid transfer protein	443	1	1	0	0	0	hsa-miR-615-5p				-0.69	-0.69	N/A
CAMK2N2	ENST00000296238.3	calcium/calmodulin-dependent protein kinase II inhibitor 2	39	3	0	1	2	2	hsa-miR-615-5p				-0.69	-0.69	N/A
PLEKHB1	ENST00000354190.5	pleckstrin homology domain containing, family B (evectins) member 1	529	2	1	1	0	1	hsa-miR-615-5p				-0.69	-0.69	N/A
SH3GL1	ENST00000269886.3	SH3-domain GRB2-like 1	739	2	2	0	0	0	hsa-miR-615-5p				-0.69	-0.69	N/A
CEL	ENST00000372080.4	carboxyl ester lipase	8	1	1	0	0	0	hsa-miR-615-5p				-0.69	-0.69	N/A
C19orf38	ENST00000397820.4	chromosome 19 open reading frame 38	18	2	0	2	0	0	hsa-miR-615-5p				-0.68	-0.68	N/A
PPP1R27	ENST00000570394.1	protein phosphatase 1, regulatory subunit 27	5	2	1	0	1	2	hsa-miR-615-5p				-0.68	-0.68	N/A
S100A7A	ENST00000368729.4	S100 calcium binding protein A7A	5	4	2	0	2	0	hsa-miR-615-5p				-0.68	-0.68	N/A
TNS4	ENST00000254051.6	tensin 4	40	1	0	0	1	2	hsa-miR-615-5p				-0.67	-0.67	N/A
C16orf54	ENST00000329410.3	chromosome 16 open reading frame 54	5	2	2	0	0	1	hsa-miR-615-5p				-0.67	-0.67	N/A
PARP6	ENST00000260376.7	poly (ADP-ribose) polymerase family, member 6	867	1	1	0	0	0	hsa-miR-615-5p				-0.67	-0.67	N/A
LTB	ENST00000446745.2	lymphotoxin beta (TNF superfamily, member 3)	11	2	1	1	0	0	hsa-miR-615-5p				-0.67	-0.67	N/A
NCAM1	ENST00000316851.7	neural cell adhesion molecule 1	19	1	1	0	0	1	hsa-miR-615-5p				-0.66	-0.69	N/A
C17orf74	ENST00000574034.1	chromosome 17 open reading frame 74	8	2	1	1	0	0	hsa-miR-615-5p				-0.66	-0.66	N/A
CLDN8	ENST00000399899.1	claudin 8	5	1	1	0	0	0	hsa-miR-615-5p				-0.65	-0.65	N/A
SLC39A2	ENST00000554422.1	solute carrier family 39 (zinc transporter), member 2	5	1	1	0	0	0	hsa-miR-615-5p				-0.65	-0.65	N/A
GPC2	ENST00000292377.2	glypican 2	52	1	1	0	0	0	hsa-miR-615-5p				-0.65	-0.74	N/A
DUXA	ENST00000554048.2	double homeobox A	5	2	1	0	1	0	hsa-miR-615-5p				-0.65	-0.78	N/A
MAPRE3	ENST00000233121.2	microtubule-associated protein, RP/EB family, member 3	303	2	1	1	0	0	hsa-miR-615-5p				-0.65	-0.65	N/A
CAPS	ENST00000222125.5	calcyphosine	12	3	2	0	1	0	hsa-miR-615-5p				-0.64	-0.95	N/A
GPAA1	ENST00000355091.4	glycosylphosphatidylinositol anchor attachment 1	6476	1	1	0	0	0	hsa-miR-615-5p				-0.64	-0.64	N/A
SNAI1	ENST00000244050.2	snail family zinc finger 1	486	2	2	0	0	0	hsa-miR-615-5p				-0.64	-0.64	N/A
SCAND1	ENST00000305978.2	SCAN domain containing 1	1940	1	1	0	0	0	hsa-miR-615-5p				-0.64	-0.64	N/A
SHANK3	ENST00000414786.2	SH3 and multiple ankyrin repeat domains 3	5	2	1	1	0	1	hsa-miR-615-5p				-0.63	-0.63	N/A
P2RX6	ENST00000402329.3	purinergic receptor P2X, ligand-gated ion channel, 6	10	2	1	0	1	0	hsa-miR-615-5p				-0.63	-0.63	N/A
RAB24	ENST00000393611.2	RAB24, member RAS oncogene family	908	1	1	0	0	0	hsa-miR-615-5p				-0.63	-0.64	N/A
LIG1	ENST00000263274.7	ligase I, DNA, ATP-dependent	217	1	1	0	0	0	hsa-miR-615-5p				-0.63	-0.63	N/A
TMIGD2	ENST00000595645.1	transmembrane and immunoglobulin domain containing 2	5	1	1	0	0	1	hsa-miR-615-5p				-0.62	-0.62	N/A
HIF3A	ENST00000377670.4	hypoxia inducible factor 3, alpha subunit	5	4	1	1	2	1	hsa-miR-615-5p				-0.62	-0.62	N/A
BMP1	ENST00000306349.8	bone morphogenetic protein 1	921	2	0	2	0	0	hsa-miR-615-5p				-0.61	-0.61	N/A
HRCT1	ENST00000354323.2	histidine rich carboxyl terminus 1	13	1	1	0	0	0	hsa-miR-615-5p				-0.6	-0.6	N/A
FSCB	ENST00000340446.4	fibrous sheath CABYR binding protein	5	1	1	0	0	0	hsa-miR-615-5p				-0.6	-0.6	N/A
C10orf82	ENST00000369210.3	chromosome 10 open reading frame 82	5	1	1	0	0	0	hsa-miR-615-5p				-0.6	-0.6	N/A
ATG2A	ENST00000421419.2	autophagy related 2A	3795	3	1	1	1	0	hsa-miR-615-5p				-0.59	-0.75	N/A
C19orf70	ENST00000587950.1	chromosome 19 open reading frame 70	197	1	1	0	0	0	hsa-miR-615-5p				-0.59	-0.59	N/A
DLX3	ENST00000434704.2	distal-less homeobox 3	5	1	1	0	0	0	hsa-miR-615-5p				-0.59	-0.59	N/A
CDK8	ENST00000536792.1	cyclin-dependent kinase 8	280	2	0	2	0	0	hsa-miR-615-5p				-0.59	-0.59	N/A
CDH22	ENST00000372262.3	cadherin 22, type 2	5	2	1	1	0	0	hsa-miR-615-5p				-0.58	-0.58	N/A
MEIS2	ENST00000397624.3	Meis homeobox 2	63	3	0	2	1	0	hsa-miR-615-5p				-0.58	-0.58	N/A
KCNK6	ENST00000263372.3	potassium channel, subfamily K, member 6	137	4	1	1	2	2	hsa-miR-615-5p				-0.58	-0.72	N/A
ITIH1	ENST00000542827.1	inter-alpha-trypsin inhibitor heavy chain 1	202	2	1	0	1	0	hsa-miR-615-5p				-0.58	-0.58	N/A
HSPBP1	ENST00000255631.5	HSPA (heat shock 70kDa) binding protein, cytoplasmic cochaperone 1	368	1	1	0	0	0	hsa-miR-615-5p				-0.58	-0.58	N/A
MRS2	ENST00000274747.7	MRS2 magnesium transporter	826	1	1	0	0	0	hsa-miR-615-5p				-0.58	-0.58	N/A
PRDM7	ENST00000325921.6	PR domain containing 7	5	2	0	2	0	1	hsa-miR-615-5p				-0.57	-0.57	N/A
PXT1	ENST00000454782.2	peroxisomal, testis specific 1	5	1	1	0	0	1	hsa-miR-615-5p				-0.57	-0.57	N/A
LY6G5C	ENST00000375860.2	lymphocyte antigen 6 complex, locus G5C	20	1	1	0	0	0	hsa-miR-615-5p				-0.57	-0.57	N/A
C19orf24	ENST00000409293.4	chromosome 19 open reading frame 24	3071	3	1	0	2	0	hsa-miR-615-5p				-0.57	-0.89	N/A
C16orf71	ENST00000299320.5	chromosome 16 open reading frame 71	5	3	1	1	1	0	hsa-miR-615-5p				-0.57	-0.57	N/A
TUBB4A	ENST00000264071.2	tubulin, beta 4A class IVa	8	3	0	1	2	1	hsa-miR-615-5p				-0.57	-0.57	N/A
KLHL17	ENST00000338591.3	kelch-like family member 17	46	2	1	0	1	0	hsa-miR-615-5p				-0.56	-0.56	N/A
TPM3	ENST00000368531.2	tropomyosin 3	669	1	1	0	0	0	hsa-miR-615-5p				-0.56	-0.56	N/A
SYNGR1	ENST00000328933.5	synaptogyrin 1	101	1	1	0	0	3	hsa-miR-615-5p				-0.56	-0.56	N/A
LRRC3	ENST00000291592.4	leucine rich repeat containing 3	176	4	1	0	3	2	hsa-miR-615-5p				-0.56	-0.58	N/A
EPOR	ENST00000592375.2	erythropoietin receptor	96	2	1	0	1	0	hsa-miR-615-5p				-0.56	-0.69	N/A
LILRB4	ENST00000391736.1	leukocyte immunoglobulin-like receptor, subfamily B (with TM and ITIM domains), member 4	5	2	1	0	1	1	hsa-miR-615-5p				-0.55	-0.55	N/A
ABI3	ENST00000225941.1	ABI family, member 3	12	2	1	1	0	0	hsa-miR-615-5p				-0.55	-0.91	N/A
MPP1	ENST00000369534.3	membrane protein, palmitoylated 1, 55kDa	2530	1	1	0	0	0	hsa-miR-615-5p				-0.55	-0.55	N/A
TEX19	ENST00000333437.4	testis expressed 19	14	2	1	0	1	0	hsa-miR-615-5p				-0.55	-0.55	N/A
TMEM242	ENST00000400788.4	transmembrane protein 242	593	3	1	1	1	1	hsa-miR-615-5p				-0.55	-0.59	N/A
SUSD2	ENST00000358321.3	sushi domain containing 2	16	3	1	1	1	3	hsa-miR-615-5p				-0.55	-0.55	N/A
LAMC2	ENST00000264144.4	laminin, gamma 2	21	2	1	0	1	0	hsa-miR-615-5p				-0.55	-0.55	N/A
C17orf103	ENST00000468196.1	chromosome 17 open reading frame 103	54	4	0	2	2	2	hsa-miR-615-5p				-0.55	-0.55	N/A
MYH14	ENST00000601313.1	myosin, heavy chain 14, non-muscle	54	2	1	1	0	1	hsa-miR-615-5p				-0.55	-0.55	N/A
BLOC1S4	ENST00000320776.3	biogenesis of lysosomal organelles complex-1, subunit 4, cappuccino	2383	1	1	0	0	0	hsa-miR-615-5p				-0.54	-0.54	N/A
NAGS	ENST00000293404.3	N-acetylglutamate synthase	562	2	1	0	1	1	hsa-miR-615-5p				-0.54	-0.54	N/A
DMPK	ENST00000354227.5	dystrophia myotonica-protein kinase	409	2	0	2	0	1	hsa-miR-615-5p				-0.54	-0.56	N/A
MGAM	ENST00000549489.2	maltase-glucoamylase (alpha-glucosidase)	5	1	1	0	0	0	hsa-miR-615-5p				-0.54	-0.54	N/A
CSRP1	ENST00000367306.1	cysteine and glycine-rich protein 1	15542	1	1	0	0	0	hsa-miR-615-5p				-0.54	-0.54	N/A
MAZ	ENST00000219782.6	MYC-associated zinc finger protein (purine-binding transcription factor)	1711	2	1	0	1	0	hsa-miR-615-5p				-0.54	-0.55	N/A
SLC3A1	ENST00000260649.6	solute carrier family 3 (amino acid transporter heavy chain), member 1	5	1	1	0	0	0	hsa-miR-615-5p				-0.54	-0.54	N/A
ABCF3	ENST00000429586.2	ATP-binding cassette, sub-family F (GCN20), member 3	710	1	1	0	0	1	hsa-miR-615-5p				-0.54	-0.54	N/A
ABHD17A	ENST00000590661.1	abhydrolase domain containing 17A	202	4	0	4	0	0	hsa-miR-615-5p				-0.53	-0.55	N/A
AC008060.7	ENST00000401499.1	HCG2000720; Hypothetical gene supported by AK054822; Uncharacterized protein	5	1	1	0	0	1	hsa-miR-615-5p				-0.53	-0.53	N/A
RHOBTB3	ENST00000379982.3	Rho-related BTB domain containing 3	487	2	2	0	0	1	hsa-miR-615-5p				-0.53	-0.53	N/A
DGCR2	ENST00000545799.1	DiGeorge syndrome critical region gene 2	1754	3	1	0	2	0	hsa-miR-615-5p				-0.53	-0.53	N/A
RBL1	ENST00000598590.1	RBL1 protein; Uncharacterized protein	10	1	1	0	0	0	hsa-miR-615-5p				-0.53	-0.53	N/A
CREB3L3	ENST00000602147.1	cAMP responsive element binding protein 3-like 3	42	3	0	2	1	0	hsa-miR-615-5p				-0.53	-0.56	N/A
SMCO4	ENST00000525141.1	single-pass membrane protein with coiled-coil domains 4	220	1	1	0	0	0	hsa-miR-615-5p				-0.53	-0.53	N/A
ARHGDIG	ENST00000219409.3	Rho GDP dissociation inhibitor (GDI) gamma	6	2	0	2	0	0	hsa-miR-615-5p				-0.53	-0.53	N/A
AC074389.6	ENST00000382528.1	LOC401296 protein; Uncharacterized protein	5	1	1	0	0	0	hsa-miR-615-5p				-0.52	-0.52	N/A
ZNF561	ENST00000326044.5	zinc finger protein 561	156	2	1	0	1	0	hsa-miR-615-5p				-0.52	-0.52	N/A
CD3E	ENST00000361763.4	CD3e molecule, epsilon (CD3-TCR complex)	5	1	1	0	0	0	hsa-miR-615-5p				-0.52	-0.52	N/A
HAO2	ENST00000361035.4	hydroxyacid oxidase 2 (long chain)	5	1	1	0	0	0	hsa-miR-615-5p				-0.52	-0.52	N/A
TSPAN18	ENST00000340160.3	tetraspanin 18	332	2	1	0	1	1	hsa-miR-615-5p				-0.52	-0.64	N/A
BHLHA15	ENST00000609256.1	basic helix-loop-helix family, member a15	136	2	1	1	0	0	hsa-miR-615-5p				-0.52	-0.54	N/A
FLJ27365	ENST00000360737.3	hsa-mir-4763	74	5	0	1	4	2	hsa-miR-615-5p				-0.52	-0.57	N/A
RAP1GAP2	ENST00000254695.8	RAP1 GTPase activating protein 2	123	3	2	1	0	0	hsa-miR-615-5p				-0.52	-0.79	N/A
TMSB10	ENST00000233143.4	thymosin beta 10	49918	2	0	1	1	0	hsa-miR-615-5p				-0.51	-0.51	N/A
ZNF831	ENST00000371030.2	zinc finger protein 831	5	1	1	0	0	2	hsa-miR-615-5p				-0.51	-0.51	N/A
LILRB1	ENST00000396331.1	leukocyte immunoglobulin-like receptor, subfamily B (with TM and ITIM domains), member 1	5	2	1	0	1	0	hsa-miR-615-5p				-0.51	-0.51	N/A
DDR1	ENST00000446312.1	discoidin domain receptor tyrosine kinase 1	195	2	2	0	0	1	hsa-miR-615-5p				-0.51	-0.51	N/A
PPIL2	ENST00000406385.1	peptidylprolyl isomerase (cyclophilin)-like 2	1911	2	0	0	2	2	hsa-miR-615-5p				-0.5	-0.56	N/A
VPS36	ENST00000378060.4	vacuolar protein sorting 36 homolog (S. cerevisiae)	57	2	1	1	0	0	hsa-miR-615-5p				-0.5	-0.54	N/A
CCDC24	ENST00000372318.3	coiled-coil domain containing 24	66	1	1	0	0	0	hsa-miR-615-5p				-0.5	-0.5	N/A
SLC25A47	ENST00000361529.3	solute carrier family 25, member 47	5	2	1	0	1	0	hsa-miR-615-5p				-0.5	-0.5	N/A
BATF	ENST00000286639.6	basic leucine zipper transcription factor, ATF-like	5	1	1	0	0	0	hsa-miR-615-5p				-0.5	-0.5	N/A
POMGNT1	ENST00000396420.3	protein O-linked mannose N-acetylglucosaminyltransferase 1 (beta 1,2-)	2123	1	1	0	0	0	hsa-miR-615-5p				-0.5	-0.5	N/A
KRTAP12-3	ENST00000397907.1	keratin associated protein 12-3	5	1	0	1	0	0	hsa-miR-615-5p				-0.49	-0.49	N/A
LPAR1	ENST00000374431.3	lysophosphatidic acid receptor 1	2111	1	1	0	0	0	hsa-miR-615-5p				-0.49	-0.49	N/A
MED20	ENST00000409312.1	mediator complex subunit 20	32	1	1	0	0	0	hsa-miR-615-5p				-0.49	-0.49	N/A
MARVELD3	ENST00000268485.3	MARVEL domain containing 3	55	1	1	0	0	0	hsa-miR-615-5p				-0.49	-0.49	N/A
CDC14A	ENST00000370125.2	cell division cycle 14A	123	1	1	0	0	0	hsa-miR-615-5p				-0.49	-0.49	N/A
APBA3	ENST00000316757.3	amyloid beta (A4) precursor protein-binding, family A, member 3	215	1	1	0	0	0	hsa-miR-615-5p				-0.49	-0.49	N/A
CORO6	ENST00000388767.3	coronin 6	48	2	1	1	0	1	hsa-miR-615-5p				-0.49	-0.59	N/A
TBC1D10C	ENST00000526387.1	TBC1 domain family, member 10C	5	1	1	0	0	0	hsa-miR-615-5p				-0.49	-0.49	N/A
FBXL12	ENST00000589626.1	F-box and leucine-rich repeat protein 12	27	1	1	0	0	0	hsa-miR-615-5p				-0.49	-0.49	N/A
FAM174B	ENST00000327355.5	family with sequence similarity 174, member B	16	2	1	0	1	0	hsa-miR-615-5p				-0.49	-0.71	N/A
NANOS3	ENST00000397555.2	nanos homolog 3 (Drosophila)	5	1	1	0	0	0	hsa-miR-615-5p				-0.48	-0.48	N/A
ZGPAT	ENST00000355969.6	zinc finger, CCCH-type with G patch domain	420	1	1	0	0	0	hsa-miR-615-5p				-0.48	-0.48	N/A
SDF4	ENST00000263741.7	stromal cell derived factor 4	2036	1	1	0	0	0	hsa-miR-615-5p				-0.48	-0.48	N/A
SERGEF	ENST00000528200.1	secretion regulating guanine nucleotide exchange factor	91	1	1	0	0	0	hsa-miR-615-5p				-0.48	-0.48	N/A
GATA3	ENST00000379328.3	GATA binding protein 3	136	1	1	0	0	0	hsa-miR-615-5p				-0.48	-0.48	N/A
KIRREL	ENST00000368172.1	kin of IRRE like (Drosophila)	493	2	0	1	1	0	hsa-miR-615-5p				-0.48	-0.51	N/A
RP11-111M22.2	ENST00000530460.1	Homo sapiens putative uncharacterized protein FLJ37770-like (LOC100506127), mRNA.	18	2	1	1	0	0	hsa-miR-615-5p				-0.48	-0.55	N/A
TNFSF13	ENST00000338784.4	tumor necrosis factor (ligand) superfamily, member 13	5	1	1	0	0	0	hsa-miR-615-5p				-0.48	-0.48	N/A
UCK2	ENST00000372212.4	uridine-cytidine kinase 2	437	1	1	0	0	0	hsa-miR-615-5p				-0.48	-0.48	N/A
RNF185	ENST00000326132.6	ring finger protein 185	97	3	0	1	2	1	hsa-miR-615-5p				-0.47	-0.47	N/A
BCL2L14	ENST00000266434.4	BCL2-like 14 (apoptosis facilitator)	26	1	1	0	0	0	hsa-miR-615-5p				-0.47	-0.47	N/A
KRTAP10-10	ENST00000380095.1	keratin associated protein 10-10	5	1	1	0	0	0	hsa-miR-615-5p				-0.47	-0.47	N/A
PRCC	ENST00000271526.4	papillary renal cell carcinoma (translocation-associated)	8562	1	1	0	0	0	hsa-miR-615-5p				-0.47	-0.47	N/A
NFKB2	ENST00000369966.3	nuclear factor of kappa light polypeptide gene enhancer in B-cells 2 (p49/p100)	364	2	0	2	0	0	hsa-miR-615-5p				-0.47	-0.48	N/A
GLTPD1	ENST00000343938.4	glycolipid transfer protein domain containing 1	4136	2	1	1	0	0	hsa-miR-615-5p				-0.47	-0.47	N/A
TXN2	ENST00000216185.2	thioredoxin 2	3060	1	1	0	0	0	hsa-miR-615-5p				-0.47	-0.47	N/A
INPP5E	ENST00000371712.3	inositol polyphosphate-5-phosphatase, 72 kDa	105	2	1	1	0	1	hsa-miR-615-5p				-0.47	-0.47	N/A
PIK3IP1	ENST00000441972.1	phosphoinositide-3-kinase interacting protein 1	22	1	1	0	0	0	hsa-miR-615-5p				-0.47	-0.47	N/A
GUCY2D	ENST00000254854.4	guanylate cyclase 2D, membrane (retina-specific)	7	1	1	0	0	0	hsa-miR-615-5p				-0.47	-0.47	N/A
ADAMTS13	ENST00000371916.1	ADAM metallopeptidase with thrombospondin type 1 motif, 13	41	3	1	2	0	1	hsa-miR-615-5p				-0.46	-0.46	N/A
THY1	ENST00000284240.5	Thy-1 cell surface antigen	2345	2	1	0	1	1	hsa-miR-615-5p				-0.46	-0.47	N/A
TICAM1	ENST00000248244.5	toll-like receptor adaptor molecule 1	32	1	1	0	0	0	hsa-miR-615-5p				-0.46	-0.46	N/A
PRAF2	ENST00000376390.4	PRA1 domain family, member 2	1921	2	0	1	1	0	hsa-miR-615-5p				-0.46	-0.46	N/A
SSH1	ENST00000360239.3	slingshot protein phosphatase 1	115	3	2	1	0	3	hsa-miR-615-5p				-0.46	-0.58	N/A
PDXP	ENST00000215904.6	pyridoxal (pyridoxine, vitamin B6) phosphatase	58	1	1	0	0	0	hsa-miR-615-5p				-0.46	-0.47	N/A
ZAR1L	ENST00000533490.2	zygote arrest 1-like	5	1	0	1	0	0	hsa-miR-615-5p				-0.46	-0.46	N/A
UBXN10	ENST00000375099.3	UBX domain protein 10	5	2	1	0	1	0	hsa-miR-615-5p				-0.46	-0.46	N/A
SGSM3	ENST00000248929.9	small G protein signaling modulator 3	349	1	1	0	0	0	hsa-miR-615-5p				-0.46	-0.46	N/A
MTMR11	ENST00000406732.3	myotubularin related protein 11	16	2	1	1	0	1	hsa-miR-615-5p				-0.46	-0.46	N/A
BCKDK	ENST00000394950.3	branched chain ketoacid dehydrogenase kinase	709	2	1	0	1	0	hsa-miR-615-5p				-0.46	-0.46	N/A
RP11-834C11.12	ENST00000513209.1		59	1	1	0	0	0	hsa-miR-615-5p				-0.46	-0.51	N/A
HOXC5	ENST00000312492.2	homeobox C5	59	1	1	0	0	0	hsa-miR-615-5p				-0.46	-0.46	N/A
TMEM134	ENST00000393877.3	transmembrane protein 134	826	2	0	1	1	0	hsa-miR-615-5p				-0.46	-0.55	N/A
CTDSP1	ENST00000273062.2	CTD (carboxy-terminal domain, RNA polymerase II, polypeptide A) small phosphatase 1	1299	2	0	2	0	1	hsa-miR-615-5p				-0.46	-0.46	N/A
IGF2	ENST00000381395.1	insulin-like growth factor 2 (somatomedin A)	1371	3	1	2	0	2	hsa-miR-615-5p				-0.45	-0.6	N/A
TSPYL6	ENST00000317802.7	TSPY-like 6	5	1	1	0	0	0	hsa-miR-615-5p				-0.45	-0.45	N/A
AC010327.2	ENST00000598855.1	Uncharacterized protein; cDNA FLJ45856 fis, clone OCBBF2025631	7	2	1	1	0	0	hsa-miR-615-5p				-0.45	-0.45	N/A
CAPN15	ENST00000219611.2	calpain 15	5	3	1	2	0	1	hsa-miR-615-5p				-0.45	-0.45	N/A
TNFSF12-TNFSF13	ENST00000293826.4	TNFSF12-TNFSF13 readthrough	5	1	1	0	0	0	hsa-miR-615-5p				-0.45	-0.45	N/A
ADRA2B	ENST00000409345.3	adrenoceptor alpha 2B	7	3	0	3	0	0	hsa-miR-615-5p				-0.45	-0.45	N/A
RS1	ENST00000379984.3	retinoschisin 1	5	2	1	1	0	0	hsa-miR-615-5p				-0.45	-0.45	N/A
SLC12A9	ENST00000354161.3	solute carrier family 12, member 9	228	1	1	0	0	0	hsa-miR-615-5p				-0.45	-0.45	N/A
AL049840.1	ENST00000429169.1	Uncharacterized protein; cDNA FLJ53535	5	1	1	0	0	0	hsa-miR-615-5p				-0.45	-0.45	N/A
LYPLA2	ENST00000374505.2	lysophospholipase II	21	1	1	0	0	0	hsa-miR-615-5p				-0.45	-0.45	N/A
HOXA7	ENST00000242159.3	homeobox A7	27	1	1	0	0	0	hsa-miR-615-5p				-0.45	-0.45	N/A
HSPB7	ENST00000411503.1	heat shock 27kDa protein family, member 7 (cardiovascular)	5	2	1	0	1	0	hsa-miR-615-5p				-0.45	-0.45	N/A
HOXA11	ENST00000006015.3	homeobox A11	133	2	0	2	0	1	hsa-miR-615-5p				-0.45	-0.45	N/A
DMBX1	ENST00000360032.3	diencephalon/mesencephalon homeobox 1	31	1	1	0	0	0	hsa-miR-615-5p				-0.44	-0.44	N/A
TM4SF19	ENST00000446879.1	transmembrane 4 L six family member 19	5	1	1	0	0	0	hsa-miR-615-5p				-0.44	-0.44	N/A
HTN3	ENST00000530128.1	histatin 3	5	1	0	1	0	0	hsa-miR-615-5p				-0.44	-0.44	N/A
TAPBP	ENST00000434618.2	TAP binding protein (tapasin)	1144	1	1	0	0	0	hsa-miR-615-5p				-0.44	-0.45	N/A
KCNJ5	ENST00000529694.1	potassium inwardly-rectifying channel, subfamily J, member 5	12	2	2	0	0	1	hsa-miR-615-5p				-0.44	-0.6	N/A
SERTAD3	ENST00000392028.4	SERTA domain containing 3	765	1	1	0	0	0	hsa-miR-615-5p				-0.44	-0.45	N/A
SHISA9	ENST00000558583.1	shisa family member 9	5	2	1	0	1	0	hsa-miR-615-5p				-0.44	-0.44	N/A
CCL26	ENST00000005180.4	chemokine (C-C motif) ligand 26	5	1	0	1	0	0	hsa-miR-615-5p				-0.44	-0.44	N/A
KRT33B	ENST00000251646.3	keratin 33B	5	1	1	0	0	0	hsa-miR-615-5p				-0.44	-0.44	N/A
TRAPPC4	ENST00000533632.1	trafficking protein particle complex 4	649	1	0	1	0	0	hsa-miR-615-5p				-0.44	-0.44	N/A
NFAM1	ENST00000329021.5	NFAT activating protein with ITAM motif 1	7	1	0	1	0	2	hsa-miR-615-5p				-0.44	-0.44	N/A
HES3	ENST00000377898.3	hairy and enhancer of split 3 (Drosophila)	5	1	0	1	0	0	hsa-miR-615-5p				-0.44	-0.44	N/A
CD5	ENST00000347785.3	CD5 molecule	5	1	1	0	0	0	hsa-miR-615-5p				-0.44	-0.44	N/A
NKD1	ENST00000268459.3	naked cuticle homolog 1 (Drosophila)	26	5*	1	2	1	1	hsa-miR-615-5p				-0.44	-0.64	N/A
ZNF783	ENST00000434415.1	zinc finger family member 783	88	3	2	1	0	0	hsa-miR-615-5p				-0.44	-0.44	N/A
TSSK6	ENST00000360913.3	testis-specific serine kinase 6	5	1	1	0	0	0	hsa-miR-615-5p				-0.44	-0.44	N/A
FAM228A	ENST00000295150.3	family with sequence similarity 228, member A	8	1	1	0	0	0	hsa-miR-615-5p				-0.43	-0.43	N/A
SNAP47	ENST00000366760.1	synaptosomal-associated protein, 47kDa	7416	2	1	0	1	2	hsa-miR-615-5p				-0.43	-0.53	N/A
RHOB	ENST00000272233.4	ras homolog family member B	6532	1	1	0	0	1	hsa-miR-615-5p				-0.43	-0.43	N/A
PKNOX2	ENST00000298282.9	PBX/knotted 1 homeobox 2	46	2	1	1	0	1	hsa-miR-615-5p				-0.43	-0.43	N/A
PLEKHG4B	ENST00000283426.6	pleckstrin homology domain containing, family G (with RhoGef domain) member 4B	5	4	0	3	1	3	hsa-miR-615-5p				-0.43	-0.43	N/A
OR13A1	ENST00000553795.1	olfactory receptor, family 13, subfamily A, member 1	5	1	1	0	0	0	hsa-miR-615-5p				-0.43	-0.43	N/A
ITGA7	ENST00000257880.7	integrin, alpha 7	100	1	1	0	0	0	hsa-miR-615-5p				-0.43	-0.43	N/A
SAPCD2	ENST00000409687.3	suppressor APC domain containing 2	22	2	0	1	1	1	hsa-miR-615-5p				-0.43	-0.43	N/A
HTR4	ENST00000377888.3	5-hydroxytryptamine (serotonin) receptor 4, G protein-coupled	5	1	1	0	0	1	hsa-miR-615-5p				-0.43	-0.43	N/A
C2orf43	ENST00000440866.2	chromosome 2 open reading frame 43	398	1	1	0	0	0	hsa-miR-615-5p				-0.43	-0.44	N/A
PTPRS	ENST00000372412.4	protein tyrosine phosphatase, receptor type, S	322	2	0	2	0	1	hsa-miR-615-5p				-0.43	-0.43	N/A
DGCR6L	ENST00000248879.3	DiGeorge syndrome critical region gene 6-like	18	1	1	0	0	0	hsa-miR-615-5p				-0.43	-0.43	N/A
CHRNA4	ENST00000370263.4	cholinergic receptor, nicotinic, alpha 4 (neuronal)	5	2	1	0	1	4	hsa-miR-615-5p				-0.43	-0.45	N/A
CERS1	ENST00000427170.2	ceramide synthase 1	167	4	0	4	0	0	hsa-miR-615-5p				-0.43	-0.43	N/A
CD151	ENST00000322008.4	CD151 molecule (Raph blood group)	13919	1	1	0	0	0	hsa-miR-615-5p				-0.43	-0.43	N/A
TARS2	ENST00000369064.3	threonyl-tRNA synthetase 2, mitochondrial (putative)	10	2	1	0	1	0	hsa-miR-615-5p				-0.43	-0.43	N/A
BRCA1	ENST00000468300.1	breast cancer 1, early onset	396	1	1	0	0	0	hsa-miR-615-5p				-0.43	-0.43	N/A
TMEM252	ENST00000377311.3	transmembrane protein 252	5	1	1	0	0	0	hsa-miR-615-5p				-0.43	-0.43	N/A
ENPP6	ENST00000296741.2	ectonucleotide pyrophosphatase/phosphodiesterase 6	5	2	0	1	1	1	hsa-miR-615-5p				-0.42	-0.42	N/A
WDR45	ENST00000553851.1	WD repeat domain 45	1921	2	0	1	1	0	hsa-miR-615-5p				-0.42	-0.43	N/A
AF196779.12	ENST00000376358.3	Uncharacterized protein; WD repeat domain phosphoinositide-interacting protein 4	1921	2	0	1	1	0	hsa-miR-615-5p				-0.42	-0.43	N/A
ANKRD23	ENST00000318357.4	ankyrin repeat domain 23	9	1	1	0	0	0	hsa-miR-615-5p				-0.42	-0.42	N/A
KRTAP5-5	ENST00000399676.2	keratin associated protein 5-5	5	1	0	1	0	1	hsa-miR-615-5p				-0.42	-0.42	N/A
MED9	ENST00000268711.3	mediator complex subunit 9	256	1	1	0	0	1	hsa-miR-615-5p				-0.42	-0.42	N/A
C7orf50	ENST00000357429.6	chromosome 7 open reading frame 50	4161	2	0	1	1	0	hsa-miR-615-5p				-0.42	-0.42	N/A
LILRA6	ENST00000391735.3	leukocyte immunoglobulin-like receptor, subfamily A (with TM domain), member 6	5	2	0	1	1	2	hsa-miR-615-5p				-0.42	-0.42	N/A
TMEM38A	ENST00000187762.2	transmembrane protein 38A	158	1	1	0	0	0	hsa-miR-615-5p				-0.42	-0.42	N/A
GPX3	ENST00000517973.1	glutathione peroxidase 3 (plasma)	1142	1	1	0	0	1	hsa-miR-615-5p				-0.42	-0.42	N/A
RXRB	ENST00000374685.4	retinoid X receptor, beta	46	1	1	0	0	0	hsa-miR-615-5p				-0.42	-0.42	N/A
LAT2	ENST00000398475.1	linker for activation of T cells family, member 2	5	2	0	1	1	1	hsa-miR-615-5p				-0.42	-0.42	N/A
OSGEP	ENST00000555656.1	O-sialoglycoprotein endopeptidase	335	1	0	1	0	0	hsa-miR-615-5p				-0.42	-0.42	N/A
PTBP1	ENST00000350092.4	polypyrimidine tract binding protein 1	7007	1	1	0	0	0	hsa-miR-615-5p				-0.42	-0.43	N/A
SPOCD1	ENST00000373648.2	SPOC domain containing 1	755	2	1	0	1	0	hsa-miR-615-5p				-0.42	-0.42	N/A
PITX1	ENST00000265340.7	paired-like homeodomain 1	1502	1	1	0	0	1	hsa-miR-615-5p				-0.42	-0.42	N/A
KCTD12	ENST00000377474.2	potassium channel tetramerization domain containing 12	404	1	1	0	0	0	hsa-miR-615-5p				-0.41	-0.41	N/A
COX6B2	ENST00000590900.1	cytochrome c oxidase subunit VIb polypeptide 2 (testis)	5	2	0	1	1	1	hsa-miR-615-5p				-0.41	-0.41	N/A
TMEM25	ENST00000411589.2	transmembrane protein 25	767	1	1	0	0	0	hsa-miR-615-5p				-0.41	-0.41	N/A
ADAMTS8	ENST00000257359.6	ADAM metallopeptidase with thrombospondin type 1 motif, 8	80	1	1	0	0	0	hsa-miR-615-5p				-0.41	-0.41	N/A
ZFP36	ENST00000597629.1	ZFP36 ring finger protein	157	1	1	0	0	0	hsa-miR-615-5p				-0.41	-0.41	N/A
ADORA1	ENST00000367235.1	adenosine A1 receptor	5	1	1	0	0	3	hsa-miR-615-5p				-0.41	-0.41	N/A
SFXN4	ENST00000355697.2	sideroflexin 4	304	1	1	0	0	0	hsa-miR-615-5p				-0.41	-0.41	N/A
TRIM50	ENST00000333149.2	tripartite motif containing 50	5	2*	1	0	0	0	hsa-miR-615-5p				-0.41	-0.41	N/A
BMF	ENST00000220446.4	Bcl2 modifying factor	179	3	1	1	1	1	hsa-miR-615-5p				-0.41	-0.54	N/A
ARSE	ENST00000540563.1	arylsulfatase E (chondrodysplasia punctata 1)	42	2	2	0	0	0	hsa-miR-615-5p				-0.41	-0.58	N/A
ARHGAP22	ENST00000249601.4	Rho GTPase activating protein 22	10	1	1	0	0	0	hsa-miR-615-5p				-0.41	-0.41	N/A
ADM2	ENST00000395738.2	adrenomedullin 2	129	1	0	0	1	5	hsa-miR-615-5p				-0.41	-0.44	N/A
RGS4	ENST00000531057.1	regulator of G-protein signaling 4	489	1	1	0	0	0	hsa-miR-615-5p				-0.41	-0.41	N/A
RTP1	ENST00000312295.4	receptor (chemosensory) transporter protein 1	5	1	1	0	0	0	hsa-miR-615-5p				-0.41	-0.41	N/A
CD300LF	ENST00000361254.4	CD300 molecule-like family member f	5	1	1	0	0	0	hsa-miR-615-5p				-0.41	-0.41	N/A
DCAF15	ENST00000254337.6	DDB1 and CUL4 associated factor 15	304	1	1	0	0	0	hsa-miR-615-5p				-0.41	-0.41	N/A
APOL4	ENST00000404685.3	apolipoprotein L, 4	5	2	1	0	1	0	hsa-miR-615-5p				-0.41	-0.41	N/A
ARFRP1	ENST00000440854.1	ADP-ribosylation factor related protein 1	652	1	1	0	0	5	hsa-miR-615-5p				-0.41	-0.42	N/A
C1orf159	ENST00000379339.1	chromosome 1 open reading frame 159	179	3	0	2	1	2	hsa-miR-615-5p				-0.41	-0.42	N/A
RTBDN	ENST00000589272.1	retbindin	5	3	0	0	3	0	hsa-miR-615-5p				-0.41	-0.41	N/A
ANKRD54	ENST00000215941.4	ankyrin repeat domain 54	5	1	1	0	0	0	hsa-miR-615-5p				-0.41	-0.41	N/A
CABLES2	ENST00000279101.5	Cdk5 and Abl enzyme substrate 2	450	2	1	0	1	0	hsa-miR-615-5p				-0.4	-0.41	N/A
P2RY11	ENST00000321826.4	purinergic receptor P2Y, G-protein coupled, 11	293	2	1	0	1	0	hsa-miR-615-5p				-0.4	-0.4	N/A
DTYMK	ENST00000305784.2	deoxythymidylate kinase (thymidylate kinase)	257	2	0	1	1	0	hsa-miR-615-5p				-0.4	-0.4	N/A
FOXA1	ENST00000250448.2	forkhead box A1	249	1	1	0	0	1	hsa-miR-615-5p				-0.4	-0.4	N/A
NADSYN1	ENST00000319023.2	NAD synthetase 1	220	1	1	0	0	0	hsa-miR-615-5p				-0.4	-0.4	N/A
SMUG1	ENST00000505128.1	single-strand-selective monofunctional uracil-DNA glycosylase 1	242	2	1	0	1	2	hsa-miR-615-5p				-0.4	-0.4	N/A
LDLRAD2	ENST00000344642.2	low density lipoprotein receptor class A domain containing 2	5	2	1	0	1	1	hsa-miR-615-5p				-0.4	-0.4	N/A
IL18R1	ENST00000409599.1	interleukin 18 receptor 1	40	1	1	0	0	0	hsa-miR-615-5p				-0.39	-0.39	N/A
PPP5C	ENST00000012443.4	protein phosphatase 5, catalytic subunit	973	1	0	1	0	1	hsa-miR-615-5p				-0.39	-0.39	N/A
THNSL2	ENST00000343544.4	threonine synthase-like 2 (S. cerevisiae)	219	1	1	0	0	1	hsa-miR-615-5p				-0.39	-0.39	N/A
FAM189A1	ENST00000261275.4	family with sequence similarity 189, member A1	12	3	1	1	1	0	hsa-miR-615-5p				-0.39	-0.39	N/A
RPUSD1	ENST00000565809.1	RNA pseudouridylate synthase domain containing 1	1360	1	1	0	0	2	hsa-miR-615-5p				-0.39	-0.39	N/A
DBNL	ENST00000494774.1	drebrin-like	1802	2	0	2	0	0	hsa-miR-615-5p				-0.39	-0.44	N/A
P2RX3	ENST00000263314.2	purinergic receptor P2X, ligand-gated ion channel, 3	5	2	0	1	1	0	hsa-miR-615-5p				-0.39	-0.39	N/A
MADCAM1	ENST00000346144.4	mucosal vascular addressin cell adhesion molecule 1	5	1	0	1	0	0	hsa-miR-615-5p				-0.39	-0.39	N/A
ACCSL	ENST00000378832.1	1-aminocyclopropane-1-carboxylate synthase homolog (Arabidopsis)(non-functional)-like	5	1	0	1	0	0	hsa-miR-615-5p				-0.39	-0.39	N/A
FADS2	ENST00000257261.6	fatty acid desaturase 2	285	2	1	0	1	2	hsa-miR-615-5p				-0.39	-0.44	N/A
ANKRD63	ENST00000434396.1	ankyrin repeat domain 63	5	1	1	0	0	0	hsa-miR-615-5p				-0.39	-0.39	N/A
HUNK	ENST00000270112.2	hormonally up-regulated Neu-associated kinase	85	2	1	1	0	1	hsa-miR-615-5p				-0.39	-0.39	N/A
HSD11B1L	ENST00000581893.1	hydroxysteroid (11-beta) dehydrogenase 1-like	211	1	0	1	0	0	hsa-miR-615-5p				-0.39	-0.39	N/A
IQCA1	ENST00000409907.3	IQ motif containing with AAA domain 1	21	1	1	0	0	0	hsa-miR-615-5p				-0.39	-0.39	N/A
LILRB3	ENST00000391750.1	leukocyte immunoglobulin-like receptor, subfamily B (with TM and ITIM domains), member 3	5	2	0	1	1	0	hsa-miR-615-5p				-0.39	-0.39	N/A
SPTSSB	ENST00000359175.4	serine palmitoyltransferase, small subunit B	15	1	0	1	0	0	hsa-miR-615-5p				-0.39	-0.39	N/A
TSNARE1	ENST00000519651.1	t-SNARE domain containing 1	11	1	1	0	0	1	hsa-miR-615-5p				-0.39	-0.39	N/A
PALM	ENST00000338448.5	paralemmin	341	2	1	1	0	0	hsa-miR-615-5p				-0.39	-0.39	N/A
DAND5	ENST00000585548.1	DAN domain family member 5, BMP antagonist	11	1	1	0	0	1	hsa-miR-615-5p				-0.38	-0.4	N/A
MICU1	ENST00000361114.5	mitochondrial calcium uptake 1	325	2	0	2	0	0	hsa-miR-615-5p				-0.38	-0.38	N/A
C21orf2	ENST00000339818.4	chromosome 21 open reading frame 2	205	1	1	0	0	0	hsa-miR-615-5p				-0.38	-0.38	N/A
KCTD10	ENST00000228495.6	potassium channel tetramerization domain containing 10	147	2	2	0	0	2	hsa-miR-615-5p				-0.38	-0.57	N/A
PRIMA1	ENST00000393140.1	proline rich membrane anchor 1	5	3	0	0	3	2	hsa-miR-615-5p				-0.38	-0.38	N/A
APC2	ENST00000233607.2	adenomatosis polyposis coli 2	10	3	1	0	2	1	hsa-miR-615-5p				-0.38	-0.38	N/A
SEPT9	ENST00000431235.2	septin 9	7738	2	0	2	0	1	hsa-miR-615-5p				-0.38	-0.38	N/A
SRRM3	ENST00000326382.8	serine/arginine repetitive matrix 3	16	2	1	1	0	0	hsa-miR-615-5p				-0.38	-0.38	N/A
ZDHHC8	ENST00000334554.7	zinc finger, DHHC-type containing 8	5	2	1	1	0	0	hsa-miR-615-5p				-0.38	-0.38	N/A
BTNL8	ENST00000231229.4	butyrophilin-like 8	5	1	1	0	0	0	hsa-miR-615-5p				-0.38	-0.38	N/A
SLC7A5	ENST00000565644.1	solute carrier family 7 (amino acid transporter light chain, L system), member 5	155	3	1	2	0	1	hsa-miR-615-5p				-0.38	-0.41	N/A
HDAC10	ENST00000216271.5	histone deacetylase 10	5	1	1	0	0	0	hsa-miR-615-5p				-0.38	-0.38	N/A
PLEKHF1	ENST00000436066.3	pleckstrin homology domain containing, family F (with FYVE domain) member 1	50	2	1	0	1	0	hsa-miR-615-5p				-0.38	-0.38	N/A
LTB4R	ENST00000396789.4	leukotriene B4 receptor	70	1	1	0	0	0	hsa-miR-615-5p				-0.38	-0.47	N/A
GLIS2	ENST00000262366.3	GLIS family zinc finger 2	17	2	0	1	1	0	hsa-miR-615-5p				-0.38	-0.38	N/A
SORBS3	ENST00000240123.7	sorbin and SH3 domain containing 3	1126	3	0	2	1	1	hsa-miR-615-5p				-0.38	-0.38	N/A
ASTN2	ENST00000341734.4	astrotactin 2	39	1	0	1	0	2	hsa-miR-615-5p				-0.38	-0.38	N/A
MMP24	ENST00000246186.6	matrix metallopeptidase 24 (membrane-inserted)	201	3	0	2	1	0	hsa-miR-615-5p				-0.38	-0.38	N/A
HSPA12B	ENST00000254963.2	heat shock 70kD protein 12B	16	1	1	0	0	1	hsa-miR-615-5p				-0.38	-0.47	N/A
CNTD2	ENST00000430325.2	cyclin N-terminal domain containing 2	5	1	1	0	0	0	hsa-miR-615-5p				-0.38	-0.38	N/A
TRIM56	ENST00000306085.6	tripartite motif containing 56	5	2	0	0	2	1	hsa-miR-615-5p				-0.38	-0.38	N/A
CHST15	ENST00000346248.5	carbohydrate (N-acetylgalactosamine 4-sulfate 6-O) sulfotransferase 15	59	2	0	1	1	0	hsa-miR-615-5p				-0.38	-0.38	N/A
ATG9B	ENST00000605938.1	autophagy related 9B	5	1	1	0	0	0	hsa-miR-615-5p				-0.38	-0.38	N/A
SLC25A11	ENST00000225665.7	solute carrier family 25 (mitochondrial carrier; oxoglutarate carrier), member 11	1867	1	0	1	0	0	hsa-miR-615-5p				-0.37	-0.37	N/A
C14orf180	ENST00000557649.1	chromosome 14 open reading frame 180	5	2	0	2	0	2	hsa-miR-615-5p				-0.37	-0.37	N/A
RNF43	ENST00000407977.2	ring finger protein 43	52	1	1	0	0	0	hsa-miR-615-5p				-0.37	-0.37	N/A
MAPK8IP3	ENST00000250894.4	mitogen-activated protein kinase 8 interacting protein 3	100	1	0	1	0	1	hsa-miR-615-5p				-0.37	-0.37	N/A
SLC35C1	ENST00000314134.3	solute carrier family 35 (GDP-fucose transporter), member C1	856	1	1	0	0	0	hsa-miR-615-5p				-0.37	-0.37	N/A
TSPAN4	ENST00000397396.1	tetraspanin 4	3943	2	0	2	0	0	hsa-miR-615-5p				-0.37	-0.37	N/A
MFSD2B	ENST00000338315.4	major facilitator superfamily domain containing 2B	8	1	1	0	0	0	hsa-miR-615-5p				-0.37	-0.37	N/A
TP53INP2	ENST00000374810.3	tumor protein p53 inducible nuclear protein 2	12	1	1	0	0	0	hsa-miR-615-5p				-0.37	-0.37	N/A
BHLHE40	ENST00000256495.3	basic helix-loop-helix family, member e40	1571	1	1	0	0	0	hsa-miR-615-5p				-0.37	-0.37	N/A
UNC119	ENST00000301032.4	unc-119 homolog (C. elegans)	49	2	0	0	2	0	hsa-miR-615-5p				-0.37	-0.37	N/A
ARHGEF19	ENST00000270747.3	Rho guanine nucleotide exchange factor (GEF) 19	40	1	1	0	0	0	hsa-miR-615-5p				-0.37	-0.37	N/A
CTXN1	ENST00000318978.4	cortexin 1	405	2	0	2	0	2	hsa-miR-615-5p				-0.37	-0.37	N/A
SSBP3	ENST00000417664.2	single stranded DNA binding protein 3	1474	1	1	0	0	1	hsa-miR-615-5p				-0.37	-0.52	N/A
CDHR1	ENST00000372117.3	cadherin-related family member 1	13	2	0	2	0	4	hsa-miR-615-5p				-0.37	-0.88	N/A
CDK2AP1	ENST00000261692.2	cyclin-dependent kinase 2 associated protein 1	1047	1	0	1	0	0	hsa-miR-615-5p				-0.36	-0.36	N/A
HCN4	ENST00000261917.3	hyperpolarization activated cyclic nucleotide-gated potassium channel 4	19	3	2	1	0	1	hsa-miR-615-5p				-0.36	-0.59	N/A
RP11-108K14.8	ENST00000468317.2	Mitochondrial GTPase 1	1071	1	1	0	0	1	hsa-miR-615-5p				-0.36	-0.38	N/A
CABP1	ENST00000453000.1	calcium binding protein 1	13	2	0	1	1	0	hsa-miR-615-5p				-0.36	-0.36	N/A
SPNS2	ENST00000329078.3	spinster homolog 2 (Drosophila)	7	4	1	2	1	1	hsa-miR-615-5p				-0.36	-0.48	N/A
ANKRD53	ENST00000272421.6	ankyrin repeat domain 53	14	3	0	0	3	1	hsa-miR-615-5p				-0.36	-0.39	N/A
MTG1	ENST00000317502.6	mitochondrial ribosome-associated GTPase 1	1071	1	1	0	0	1	hsa-miR-615-5p				-0.36	-0.37	N/A
LINGO1	ENST00000355300.6	leucine rich repeat and Ig domain containing 1	42	2	1	1	0	0	hsa-miR-615-5p				-0.36	-0.36	N/A
SYTL1	ENST00000318074.5	synaptotagmin-like 1	58	1	0	1	0	0	hsa-miR-615-5p				-0.36	-0.36	N/A
PLEKHA4	ENST00000355496.5	pleckstrin homology domain containing, family A (phosphoinositide binding specific) member 4	88	1	1	0	0	1	hsa-miR-615-5p				-0.36	-0.36	N/A
GPR115	ENST00000371220.1	G protein-coupled receptor 115	8	1	0	1	0	0	hsa-miR-615-5p				-0.36	-0.36	N/A
C1QL4	ENST00000334221.3	complement component 1, q subcomponent-like 4	238	1	1	0	0	0	hsa-miR-615-5p				-0.36	-0.36	N/A
FIZ1	ENST00000221665.3	FLT3-interacting zinc finger 1	136	2	0	1	1	0	hsa-miR-615-5p				-0.36	-0.36	N/A
PRR26	ENST00000441152.2	proline rich 26	5	1	1	0	0	0	hsa-miR-615-5p				-0.36	-0.36	N/A
SPRN	ENST00000414069.2	shadow of prion protein homolog (zebrafish)	5	2	0	1	1	0	hsa-miR-615-5p				-0.36	-0.36	N/A
GPR133	ENST00000376682.4	G protein-coupled receptor 133	57	3	1	0	2	1	hsa-miR-615-5p				-0.36	-0.38	N/A
CELF5	ENST00000541430.2	CUGBP, Elav-like family member 5	5	4	1	1	2	0	hsa-miR-615-5p				-0.36	-0.36	N/A
COL5A1	ENST00000371817.3	collagen, type V, alpha 1	3111	1	1	0	0	2	hsa-miR-615-5p				-0.36	-0.46	N/A
CDC42SE1	ENST00000439374.2	CDC42 small effector 1	231	1	0	1	0	0	hsa-miR-615-5p				-0.36	-0.36	N/A
GRIN2C	ENST00000293190.5	glutamate receptor, ionotropic, N-methyl D-aspartate 2C	5	1	1	0	0	0	hsa-miR-615-5p				-0.35	-0.35	N/A
FAM27D1	ENST00000417276.1	family with sequence similarity 27, member D1	5	1	0	1	0	1	hsa-miR-615-5p				-0.35	-0.35	N/A
AC110781.3	ENST00000402221.1	Protein LOC100128374	5	2	0	2	0	1	hsa-miR-615-5p				-0.35	-0.35	N/A
SUV39H1	ENST00000453214.2	suppressor of variegation 3-9 homolog 1 (Drosophila)	499	2	0	1	1	1	hsa-miR-615-5p				-0.35	-0.35	N/A
CLEC16A	ENST00000409790.1	C-type lectin domain family 16, member A	108	2	2	0	0	0	hsa-miR-615-5p				-0.35	-0.38	N/A
PGPEP1	ENST00000597431.2	pyroglutamyl-peptidase I	82	3	1	0	2	2	hsa-miR-615-5p				-0.35	-0.44	N/A
SLC39A11	ENST00000255559.3	solute carrier family 39, member 11	544	2	0	1	1	0	hsa-miR-615-5p				-0.35	-0.35	N/A
VSTM2L	ENST00000373461.4	V-set and transmembrane domain containing 2 like	5	2*	0	1	0	2	hsa-miR-615-5p				-0.35	-0.35	N/A
LZTR1	ENST00000215739.8	leucine-zipper-like transcription regulator 1	356	1	0	1	0	2	hsa-miR-615-5p				-0.35	-0.37	N/A
DES	ENST00000373960.3	desmin	5	1	1	0	0	1	hsa-miR-615-5p				-0.35	-0.35	N/A
KCTD15	ENST00000284006.6	potassium channel tetramerization domain containing 15	2483	1	0	1	0	2	hsa-miR-615-5p				-0.35	-0.37	N/A
MKNK2	ENST00000591601.1	MAP kinase interacting serine/threonine kinase 2	215	2	0	1	1	2	hsa-miR-615-5p				-0.35	-0.35	N/A
TNIP1	ENST00000520931.1	TNFAIP3 interacting protein 1	334	1	1	0	0	1	hsa-miR-615-5p				-0.35	-0.36	N/A
ALKBH6	ENST00000486389.1	alkB, alkylation repair homolog 6 (E. coli)	9	2	0	1	1	0	hsa-miR-615-5p				-0.35	-0.4	N/A
FLJ45079	ENST00000374983.2		5	2	1	0	1	1	hsa-miR-615-5p				-0.35	-0.35	N/A
ACSBG2	ENST00000252669.5	acyl-CoA synthetase bubblegum family member 2	5	1	0	1	0	0	hsa-miR-615-5p				-0.35	-0.35	N/A
CALHM3	ENST00000369783.4	calcium homeostasis modulator 3	5	1	1	0	0	0	hsa-miR-615-5p				-0.35	-0.35	N/A
PATE4	ENST00000457514.2	prostate and testis expressed 4	5	1	0	1	0	0	hsa-miR-615-5p				-0.35	-0.35	N/A
ZNF585A	ENST00000356958.4	zinc finger protein 585A	77	1	1	0	0	2	hsa-miR-615-5p				-0.35	-0.35	N/A
CEP170B	ENST00000414716.3	centrosomal protein 170B	326	1	0	0	1	1	hsa-miR-615-5p				-0.35	-0.35	N/A
MKRN1	ENST00000255977.2	makorin ring finger protein 1	5	1	1	0	0	0	hsa-miR-615-5p				-0.35	-0.35	N/A
KCNIP3	ENST00000295225.5	Kv channel interacting protein 3, calsenilin	555	1	1	0	0	0	hsa-miR-615-5p				-0.35	-0.35	N/A
ID1	ENST00000376105.3	inhibitor of DNA binding 1, dominant negative helix-loop-helix protein	7992	1	1	0	0	1	hsa-miR-615-5p				-0.35	-0.35	N/A
SDR9C7	ENST00000293502.1	short chain dehydrogenase/reductase family 9C, member 7	6	1	1	0	0	0	hsa-miR-615-5p				-0.34	-0.34	N/A
RP1-127H14.3	ENST00000535109.1	Uncharacterized protein	5	1	0	1	0	0	hsa-miR-615-5p				-0.34	-0.34	N/A
RGMA	ENST00000557420.1	RGM domain family, member A	145	2	0	2	0	0	hsa-miR-615-5p				-0.34	-0.36	N/A
FAM219A	ENST00000379089.1	family with sequence similarity 219, member A	13	1	1	0	0	1	hsa-miR-615-5p				-0.34	-0.34	N/A
THRA	ENST00000450525.2	thyroid hormone receptor, alpha	547	4	1	3	0	1	hsa-miR-615-5p				-0.34	-0.34	N/A
CABP7	ENST00000216144.3	calcium binding protein 7	12	1	1	0	0	2	hsa-miR-615-5p				-0.34	-0.34	N/A
GIPC3	ENST00000322315.5	GIPC PDZ domain containing family, member 3	48	2	1	0	1	2	hsa-miR-615-5p				-0.34	-0.34	N/A
ZNF775	ENST00000329630.5	zinc finger protein 775	46	1	1	0	0	0	hsa-miR-615-5p				-0.34	-0.34	N/A
HSPB6	ENST00000587965.1	heat shock protein, alpha-crystallin-related, B6	121	2	0	0	2	2	hsa-miR-615-5p				-0.34	-0.37	N/A
MRPL4	ENST00000590669.1	mitochondrial ribosomal protein L4	3854	1	0	1	0	2	hsa-miR-615-5p				-0.34	-0.34	N/A
NPRL3	ENST00000399953.3	nitrogen permease regulator-like 3 (S. cerevisiae)	129	2	1	1	0	0	hsa-miR-615-5p				-0.34	-0.54	N/A
KLHDC8A	ENST00000367155.3	kelch domain containing 8A	8	2	1	0	1	0	hsa-miR-615-5p				-0.34	-0.38	N/A
GALE	ENST00000374497.3	UDP-galactose-4-epimerase	27	1	0	1	0	0	hsa-miR-615-5p				-0.34	-0.34	N/A
SESN2	ENST00000253063.3	sestrin 2	854	1	1	0	0	0	hsa-miR-615-5p				-0.34	-0.34	N/A
STAC2	ENST00000333461.5	SH3 and cysteine rich domain 2	123	2	0	2	0	1	hsa-miR-615-5p				-0.34	-0.35	N/A
PEMT	ENST00000435340.2	phosphatidylethanolamine N-methyltransferase	1314	1	0	0	1	0	hsa-miR-615-5p				-0.34	-0.34	N/A
P2RY8	ENST00000381297.4	purinergic receptor P2Y, G-protein coupled, 8	5	2	2	0	0	0	hsa-miR-615-5p				-0.34	-0.34	N/A
RASA4	ENST00000262940.7	RAS p21 protein activator 4	5	4	0	2	2	0	hsa-miR-615-5p				-0.34	-0.34	N/A
PROX2	ENST00000556084.2	prospero homeobox 2	5	1	1	0	0	0	hsa-miR-615-5p				-0.34	-0.34	N/A
DCT	ENST00000377028.5	dopachrome tautomerase	5	1	1	0	0	0	hsa-miR-615-5p				-0.34	-0.34	N/A
NIPAL1	ENST00000295461.5	NIPA-like domain containing 1	137	2	0	1	1	0	hsa-miR-615-5p				-0.34	-0.34	N/A
RYBP	ENST00000477973.2	RING1 and YY1 binding protein	342	2	1	0	1	0	hsa-miR-615-5p				-0.34	-0.37	N/A
ARHGAP10	ENST00000336498.3	Rho GTPase activating protein 10	176	1	1	0	0	0	hsa-miR-615-5p				-0.34	-0.34	N/A
TAS1R3	ENST00000339381.5	taste receptor, type 1, member 3	7	3	0	1	2	0	hsa-miR-615-5p				-0.34	-0.34	N/A
ARL8A	ENST00000272217.2	ADP-ribosylation factor-like 8A	272	1	1	0	0	1	hsa-miR-615-5p				-0.34	-0.34	N/A
PNMA6C	ENST00000421798.3	paraneoplastic Ma antigen family member 6C	5	1	1	0	0	0	hsa-miR-615-5p				-0.34	-0.34	N/A
HAPLN4	ENST00000291481.7	hyaluronan and proteoglycan link protein 4	16	4	1	1	2	1	hsa-miR-615-5p				-0.34	-0.34	N/A
PNMA6A	ENST00000453825.2	paraneoplastic Ma antigen family member 6A	5	1	1	0	0	0	hsa-miR-615-5p				-0.34	-0.34	N/A
OLFML1	ENST00000329293.3	olfactomedin-like 1	5	1	1	0	0	0	hsa-miR-615-5p				-0.34	-0.34	N/A
ASCL2	ENST00000331289.4	achaete-scute complex homolog 2 (Drosophila)	5	1	0	1	0	0	hsa-miR-615-5p				-0.33	-0.34	N/A
ZSWIM4	ENST00000254323.2	zinc finger, SWIM-type containing 4	13	2	0	1	1	1	hsa-miR-615-5p				-0.33	-0.33	N/A
MOGS	ENST00000409065.1	mannosyl-oligosaccharide glucosidase	184	1	1	0	0	0	hsa-miR-615-5p				-0.33	-0.34	N/A
C10orf55	ENST00000409178.1	chromosome 10 open reading frame 55	5	1	0	1	0	1	hsa-miR-615-5p				-0.33	-0.33	N/A
EFCAB13	ENST00000331493.2	EF-hand calcium binding domain 13	5	1	0	1	0	0	hsa-miR-615-5p				-0.33	-0.33	N/A
MOCS1	ENST00000373186.4	molybdenum cofactor synthesis 1	179	1	1	0	0	1	hsa-miR-615-5p				-0.33	-0.33	N/A
TIMELESS	ENST00000229201.4	timeless circadian clock	3085	1	0	1	0	0	hsa-miR-615-5p				-0.33	-0.33	N/A
LILRB2	ENST00000391746.1	leukocyte immunoglobulin-like receptor, subfamily B (with TM and ITIM domains), member 2	5	1	0	1	0	0	hsa-miR-615-5p				-0.33	-0.33	N/A
B4GALT3	ENST00000319769.5	UDP-Gal:betaGlcNAc beta 1,4- galactosyltransferase, polypeptide 3	46	1	1	0	0	0	hsa-miR-615-5p				-0.33	-0.33	N/A
PDX1	ENST00000381033.4	pancreatic and duodenal homeobox 1	220	2	0	2	0	1	hsa-miR-615-5p				-0.33	-0.33	N/A
TTYH3	ENST00000258796.7	tweety family member 3	188	2	1	1	0	0	hsa-miR-615-5p				-0.33	-0.33	N/A
UBE2S	ENST00000264552.9	ubiquitin-conjugating enzyme E2S	106	1	0	0	1	0	hsa-miR-615-5p				-0.33	-0.33	N/A
IZUMO4	ENST00000395307.2	IZUMO family member 4	5	1	0	1	0	1	hsa-miR-615-5p				-0.33	-0.33	N/A
SLC35F6	ENST00000344420.5	solute carrier family 35, member F6	272	2	0	2	0	0	hsa-miR-615-5p				-0.33	-0.34	N/A
DEFB118	ENST00000253381.2	defensin, beta 118	5	1	0	1	0	0	hsa-miR-615-5p				-0.33	-0.33	N/A
CYTH4	ENST00000248901.6	cytohesin 4	5	2	1	1	0	0	hsa-miR-615-5p				-0.33	-0.33	N/A
NDOR1	ENST00000427047.2	NADPH dependent diflavin oxidoreductase 1	1044	2	1	0	1	0	hsa-miR-615-5p				-0.33	-0.36	N/A
COG8	ENST00000306875.4	component of oligomeric golgi complex 8	190	2	1	1	0	0	hsa-miR-615-5p				-0.33	-0.35	N/A
RHOG	ENST00000351018.4	ras homolog family member G	58	1	0	1	0	0	hsa-miR-615-5p				-0.33	-0.33	N/A
MLLT6	ENST00000325718.7	myeloid/lymphoid or mixed-lineage leukemia (trithorax homolog, Drosophila); translocated to, 6	24	3	0	2	1	1	hsa-miR-615-5p				-0.32	-0.39	N/A
SLC25A39	ENST00000225308.8	solute carrier family 25, member 39	2741	1	0	1	0	0	hsa-miR-615-5p				-0.32	-0.32	N/A
LILRB5	ENST00000450632.1	leukocyte immunoglobulin-like receptor, subfamily B (with TM and ITIM domains), member 5	5	1	0	1	0	0	hsa-miR-615-5p				-0.32	-0.32	N/A
TRMT2A	ENST00000404751.3	tRNA methyltransferase 2 homolog A (S. cerevisiae)	455	1	0	1	0	1	hsa-miR-615-5p				-0.32	-0.32	N/A
NACC1	ENST00000292431.4	nucleus accumbens associated 1, BEN and BTB (POZ) domain containing	337	2	1	1	0	1	hsa-miR-615-5p				-0.32	-0.34	N/A
MEF2B	ENST00000409224.1	myocyte enhancer factor 2B	35	1	1	0	0	2	hsa-miR-615-5p				-0.32	-0.32	N/A
IL17REL	ENST00000389983.2	interleukin 17 receptor E-like	5	2	1	1	0	0	hsa-miR-615-5p				-0.32	-0.32	N/A
TMEM120B	ENST00000449592.2	transmembrane protein 120B	60	1	1	0	0	1	hsa-miR-615-5p				-0.32	-0.32	N/A
TMEM82	ENST00000375782.1	transmembrane protein 82	10	2	0	1	1	0	hsa-miR-615-5p				-0.32	-0.32	N/A
KCNQ1	ENST00000155840.5	potassium voltage-gated channel, KQT-like subfamily, member 1	196	2	1	1	0	0	hsa-miR-615-5p				-0.32	-0.47	N/A
PRKAG3	ENST00000439262.2	protein kinase, AMP-activated, gamma 3 non-catalytic subunit	5	1	0	1	0	0	hsa-miR-615-5p				-0.32	-0.32	N/A
DPM2	ENST00000314392.8	dolichyl-phosphate mannosyltransferase polypeptide 2, regulatory subunit	1667	2	0	0	2	0	hsa-miR-615-5p				-0.32	-0.32	N/A
CDPF1	ENST00000404744.1	cysteine-rich, DPF motif domain containing 1	169	1	0	1	0	0	hsa-miR-615-5p				-0.32	-0.32	N/A
CPLX1	ENST00000304062.6	complexin 1	49	2	0	2	0	0	hsa-miR-615-5p				-0.32	-0.32	N/A
CCR1	ENST00000296140.3	chemokine (C-C motif) receptor 1	10	1	0	1	0	0	hsa-miR-615-5p				-0.32	-0.32	N/A
TACR3	ENST00000304883.2	tachykinin receptor 3	5	1	1	0	0	0	hsa-miR-615-5p				-0.31	-0.31	N/A
RNF40	ENST00000324685.6	ring finger protein 40, E3 ubiquitin protein ligase	773	1	1	0	0	1	hsa-miR-615-5p				-0.31	-0.32	N/A
ARTN	ENST00000372359.5	artemin	18	1	0	1	0	0	hsa-miR-615-5p				-0.31	-0.31	N/A
ULK3	ENST00000440863.2	unc-51 like kinase 3	22	1	0	1	0	1	hsa-miR-615-5p				-0.31	-0.31	N/A
TINF2	ENST00000558566.1	TERF1 (TRF1)-interacting nuclear factor 2	1214	1	0	1	0	0	hsa-miR-615-5p				-0.31	-0.31	N/A
C22orf26	ENST00000396008.2	chromosome 22 open reading frame 26	5	1	1	0	0	2	hsa-miR-615-5p				-0.31	-0.31	N/A
CYP1A2	ENST00000343932.4	cytochrome P450, family 1, subfamily A, polypeptide 2	5	2	0	0	2	0	hsa-miR-615-5p				-0.31	-0.31	N/A
PPAN	ENST00000556468.1	peter pan homolog (Drosophila)	288	2	1	0	1	0	hsa-miR-615-5p				-0.31	-0.31	N/A
ZNF581	ENST00000587252.1	zinc finger protein 581	1889	1	1	0	0	0	hsa-miR-615-5p				-0.31	-0.31	N/A
B3GNTL1	ENST00000576599.1	UDP-GlcNAc:betaGal beta-1,3-N-acetylglucosaminyltransferase-like 1	5	1	0	0	1	1	hsa-miR-615-5p				-0.31	-0.31	N/A
CTU1	ENST00000421832.2	cytosolic thiouridylase subunit 1	170	2	2	0	0	0	hsa-miR-615-5p				-0.31	-0.33	N/A
RPRML	ENST00000322329.3	reprimo-like	10	1	0	1	0	0	hsa-miR-615-5p				-0.31	-0.31	N/A
FAM92B	ENST00000539556.1	family with sequence similarity 92, member B	5	1	1	0	0	0	hsa-miR-615-5p				-0.31	-0.31	N/A
AMOTL2	ENST00000249883.5	angiomotin like 2	78	2	1	1	0	0	hsa-miR-615-5p				-0.31	-0.31	N/A
CNR2	ENST00000374472.4	cannabinoid receptor 2 (macrophage)	5	2	0	1	1	0	hsa-miR-615-5p				-0.31	-0.31	N/A
HES4	ENST00000428771.2	hairy and enhancer of split 4 (Drosophila)	51	1	0	0	1	5	hsa-miR-615-5p				-0.31	-0.43	N/A
CD99	ENST00000381192.3	CD99 molecule	5	1	0	1	0	0	hsa-miR-615-5p				-0.31	-0.31	N/A
NFIX	ENST00000360105.4	nuclear factor I/X (CCAAT-binding transcription factor)	24	4	1	3	0	4	hsa-miR-615-5p				-0.31	-0.31	N/A
LYNX1	ENST00000395192.2	Ly6/neurotoxin 1	5	3	1	2	0	0	hsa-miR-615-5p				-0.31	-0.31	N/A
SSX3	ENST00000298396.2	synovial sarcoma, X breakpoint 3	5	1	0	1	0	0	hsa-miR-615-5p				-0.31	-0.31	N/A
MSRA	ENST00000317173.4	methionine sulfoxide reductase A	81	1	1	0	0	0	hsa-miR-615-5p				-0.31	-0.31	N/A
TUSC5	ENST00000333813.3	tumor suppressor candidate 5	5	2	0	2	0	0	hsa-miR-615-5p				-0.31	-0.31	N/A
GSX1	ENST00000302945.2	GS homeobox 1	5	2	0	1	1	0	hsa-miR-615-5p				-0.31	-0.31	N/A
ECE1	ENST00000415912.2	endothelin converting enzyme 1	1166	1	0	1	0	2	hsa-miR-615-5p				-0.31	-0.32	N/A
GADD45B	ENST00000215631.4	growth arrest and DNA-damage-inducible, beta	2346	1	0	1	0	0	hsa-miR-615-5p				-0.31	-0.31	N/A
SLC22A11	ENST00000301891.4	solute carrier family 22 (organic anion/urate transporter), member 11	7	2	1	0	1	0	hsa-miR-615-5p				-0.31	-0.47	N/A
S100A7	ENST00000368722.1	S100 calcium binding protein A7	5	1	0	0	1	0	hsa-miR-615-5p				-0.3	-0.3	N/A
SDK2	ENST00000392650.3	sidekick cell adhesion molecule 2	8	1	0	1	0	3	hsa-miR-615-5p				-0.3	-0.3	N/A
SLC6A3	ENST00000270349.9	solute carrier family 6 (neurotransmitter transporter), member 3	5	2	1	0	1	0	hsa-miR-615-5p				-0.3	-0.3	N/A
PLK5	ENST00000454744.2	polo-like kinase 5	5	1	0	1	0	0	hsa-miR-615-5p				-0.3	-0.3	N/A
CORO2B	ENST00000261861.5	coronin, actin binding protein, 2B	751	3	0	1	2	2	hsa-miR-615-5p				-0.3	-0.3	N/A
FGG	ENST00000404648.3	fibrinogen gamma chain	488	1	0	0	1	0	hsa-miR-615-5p				-0.3	-0.3	N/A
AC011897.1	ENST00000581929.1	Uncharacterized protein	12	1	0	1	0	0	hsa-miR-615-5p				-0.3	-0.3	N/A
STK4	ENST00000372801.1	serine/threonine kinase 4	276	1	1	0	0	1	hsa-miR-615-5p				-0.3	-0.3	N/A
CHST8	ENST00000438847.3	carbohydrate (N-acetylgalactosamine 4-0) sulfotransferase 8	32	1	1	0	0	0	hsa-miR-615-5p				-0.3	-0.3	N/A
CDH3	ENST00000429102.2	cadherin 3, type 1, P-cadherin (placental)	21	2	0	0	2	0	hsa-miR-615-5p				-0.3	-0.3	N/A
C17orf82	ENST00000335108.2	chromosome 17 open reading frame 82	10	3	0	1	2	0	hsa-miR-615-5p				-0.3	-0.53	N/A
HOXD4	ENST00000306324.3	homeobox D4	214	1	1	0	0	0	hsa-miR-615-5p				-0.3	-0.34	N/A
CTDSP2	ENST00000398073.2	CTD (carboxy-terminal domain, RNA polymerase II, polypeptide A) small phosphatase 2	991	1	1	0	0	0	hsa-miR-615-5p				-0.3	-0.33	N/A
CXorf36	ENST00000398000.2	chromosome X open reading frame 36	5	1	1	0	0	1	hsa-miR-615-5p				-0.3	-0.3	N/A
FURIN	ENST00000268171.3	furin (paired basic amino acid cleaving enzyme)	2306	1	1	0	0	0	hsa-miR-615-5p				-0.3	-0.3	N/A
STK10	ENST00000176763.5	serine/threonine kinase 10	655	1	0	1	0	0	hsa-miR-615-5p				-0.3	-0.3	N/A
SHMT1	ENST00000316694.3	serine hydroxymethyltransferase 1 (soluble)	3432	1	0	1	0	1	hsa-miR-615-5p				-0.3	-0.33	N/A
KCNH5	ENST00000322893.7	potassium voltage-gated channel, subfamily H (eag-related), member 5	157	2	1	1	0	1	hsa-miR-615-5p				-0.3	-0.42	N/A
NECAB3	ENST00000246190.6	N-terminal EF-hand calcium binding protein 3	154	2	1	1	0	0	hsa-miR-615-5p				-0.3	-0.4	N/A
RINL	ENST00000340740.3	Ras and Rab interactor-like	11	2	0	2	0	0	hsa-miR-615-5p				-0.3	-0.3	N/A
SLC7A6OS	ENST00000263997.6	solute carrier family 7, member 6 opposite strand	751	1	0	1	0	0	hsa-miR-615-5p				-0.3	-0.3	N/A
PEX5	ENST00000266563.5	peroxisomal biogenesis factor 5	2114	1	1	0	0	0	hsa-miR-615-5p				-0.3	-0.3	N/A
FAM211B	ENST00000318753.8	family with sequence similarity 211, member B	173	1	0	1	0	0	hsa-miR-615-5p				-0.3	-0.3	N/A
TRIM26	ENST00000437089.1	tripartite motif containing 26	102	1	1	0	0	0	hsa-miR-615-5p				-0.3	-0.3	N/A
U2AF2	ENST00000450554.2	U2 small nuclear RNA auxiliary factor 2	1093	1	1	0	0	1	hsa-miR-615-5p				-0.3	-0.3	N/A
IL31	ENST00000377035.1	interleukin 31	5	1	0	1	0	0	hsa-miR-615-5p				-0.3	-0.3	N/A
ONECUT3	ENST00000382349.4	one cut homeobox 3	5	2	1	0	1	3	hsa-miR-615-5p				-0.3	-0.3	N/A
CSNK2B-LY6G5B-1181	ENST00000375880.2	Uncharacterized protein	200	1	1	0	0	0	hsa-miR-615-5p				-0.3	-0.3	N/A
NAB2	ENST00000357680.4	NGFI-A binding protein 2 (EGR1 binding protein 2)	4262	1	1	0	0	1	hsa-miR-615-5p				-0.3	-0.3	N/A
ASPRV1	ENST00000320256.4	aspartic peptidase, retroviral-like 1	5	1	0	1	0	0	hsa-miR-615-5p				-0.3	-0.3	N/A
AGPAT5	ENST00000285518.6	1-acylglycerol-3-phosphate O-acyltransferase 5	879	2	1	0	1	0	hsa-miR-615-5p				-0.3	-0.44	N/A
COLQ	ENST00000383785.2	collagen-like tail subunit (single strand of homotrimer) of asymmetric acetylcholinesterase	8	1	0	1	0	2	hsa-miR-615-5p				-0.3	-0.3	N/A
CD2BP2	ENST00000305596.3	CD2 (cytoplasmic tail) binding protein 2	222	2	2	0	0	0	hsa-miR-615-5p				-0.3	-0.78	N/A
ADAT1	ENST00000307921.3	adenosine deaminase, tRNA-specific 1	597	1	1	0	0	0	hsa-miR-615-5p				-0.3	-0.33	N/A
TAS1R1	ENST00000328191.4	taste receptor, type 1, member 1	5	1	1	0	0	0	hsa-miR-615-5p				-0.3	-0.3	N/A
IGHMBP2	ENST00000255078.3	immunoglobulin mu binding protein 2	34	1	1	0	0	0	hsa-miR-615-5p				-0.3	-0.3	N/A
NT5C1A	ENST00000235628.1	5'-nucleotidase, cytosolic IA	4	2	0	2	0	0	hsa-miR-615-5p				-0.3	-0.3	N/A
ZNF488	ENST00000494156.1	zinc finger protein 488	61	2	0	1	1	0	hsa-miR-615-5p				-0.3	-0.31	N/A
FGF11	ENST00000293829.4	fibroblast growth factor 11	10	2	0	1	1	0	hsa-miR-615-5p				-0.3	-0.34	N/A
RAB11FIP1	ENST00000287263.4	RAB11 family interacting protein 1 (class I)	106	2	1	1	0	0	hsa-miR-615-5p				-0.3	-0.44	N/A
SYT8	ENST00000535046.1	synaptotagmin VIII	5	1	0	1	0	0	hsa-miR-615-5p				-0.3	-0.3	N/A
FZR1	ENST00000441788.2	fizzy/cell division cycle 20 related 1 (Drosophila)	273	2	1	1	0	1	hsa-miR-615-5p				-0.3	-0.32	N/A
KCNK3	ENST00000302909.3	potassium channel, subfamily K, member 3	19	5	0	4	1	2	hsa-miR-615-5p				-0.29	-0.29	N/A
HLA-E	ENST00000376630.4	major histocompatibility complex, class I, E	1858	1	1	0	0	1	hsa-miR-615-5p				-0.29	-0.3	N/A
POGK	ENST00000367875.1	pogo transposable element with KRAB domain	377	2	0	0	2	0	hsa-miR-615-5p				-0.29	-0.34	N/A
LIMD2	ENST00000259006.3	LIM domain containing 2	90	3	0	3	0	2	hsa-miR-615-5p				-0.29	-0.86	N/A
TMEM256-PLSCR3	ENST00000324822.11	TMEM256-PLSCR3 readthrough (NMD candidate)	976	1	1	0	0	0	hsa-miR-615-5p				-0.29	-0.29	N/A
MIOX	ENST00000395732.3	myo-inositol oxygenase	16	1	1	0	0	0	hsa-miR-615-5p				-0.29	-0.29	N/A
H2BFM	ENST00000355016.3	H2B histone family, member M	5	1	0	1	0	0	hsa-miR-615-5p				-0.29	-0.29	N/A
C9orf69	ENST00000561457.1	chromosome 9 open reading frame 69	134	3	0	1	2	1	hsa-miR-615-5p				-0.29	-0.57	N/A
ESPN	ENST00000377828.1	espin	513	1	1	0	0	1	hsa-miR-615-5p				-0.29	-0.52	N/A
EPHB2	ENST00000374632.3	EPH receptor B2	297	1	1	0	0	0	hsa-miR-615-5p				-0.29	-0.29	N/A
MINK1	ENST00000347992.7	misshapen-like kinase 1	1983	2	0	2	0	2	hsa-miR-615-5p				-0.29	-0.29	N/A
CNTN5	ENST00000524871.1	contactin 5	5	1	1	0	0	0	hsa-miR-615-5p				-0.29	-0.29	N/A
FAM3A	ENST00000434658.2	family with sequence similarity 3, member A	260	1	0	1	0	1	hsa-miR-615-5p				-0.29	-0.29	N/A
ADCYAP1R1	ENST00000304166.4	adenylate cyclase activating polypeptide 1 (pituitary) receptor type I	9	3	1	0	2	2	hsa-miR-615-5p				-0.29	-0.29	N/A
KHSRP	ENST00000398148.3	KH-type splicing regulatory protein	4469	1	0	1	0	0	hsa-miR-615-5p				-0.29	-0.29	N/A
HOXC6	ENST00000243108.4	homeobox C6	63	1	0	1	0	0	hsa-miR-615-5p				-0.29	-0.29	N/A
RAD23A	ENST00000586534.1	RAD23 homolog A (S. cerevisiae)	58	2	1	1	0	0	hsa-miR-615-5p				-0.29	-0.54	N/A
PTCH1	ENST00000430669.2	patched 1	123	2	2	0	0	1	hsa-miR-615-5p				-0.29	-0.3	N/A
BARHL1	ENST00000263610.2	BarH-like homeobox 1	5	2	0	1	1	0	hsa-miR-615-5p				-0.29	-0.29	N/A
ABCA4	ENST00000370225.3	ATP-binding cassette, sub-family A (ABC1), member 4	16	2	0	0	2	0	hsa-miR-615-5p				-0.29	-0.29	N/A
STAP2	ENST00000600324.1	signal transducing adaptor family member 2	69	1	0	0	1	0	hsa-miR-615-5p				-0.29	-0.29	N/A
CCDC107	ENST00000421582.2	coiled-coil domain containing 107	2551	1	0	1	0	0	hsa-miR-615-5p				-0.29	-0.29	N/A
ZNF518B	ENST00000326756.3	zinc finger protein 518B	95	1	1	0	0	1	hsa-miR-615-5p				-0.29	-0.3	N/A
WNK2	ENST00000395475.2	WNK lysine deficient protein kinase 2	134	2	1	1	0	2	hsa-miR-615-5p				-0.29	-0.29	N/A
SCGB2B2	ENST00000601241.1	secretoglobin, family 2B, member 2	5	1	0	0	1	0	hsa-miR-615-5p				-0.29	-0.29	N/A
CISH	ENST00000443053.2	cytokine inducible SH2-containing protein	19	2	0	1	1	1	hsa-miR-615-5p				-0.29	-0.29	N/A
AAMP	ENST00000248450.4	angio-associated, migratory cell protein	95	1	0	1	0	0	hsa-miR-615-5p				-0.29	-0.29	N/A
KCNAB2	ENST00000378097.1	potassium voltage-gated channel, shaker-related subfamily, beta member 2	67	1	1	0	0	2	hsa-miR-615-5p				-0.29	-0.29	N/A
PLGLB2	ENST00000359481.4	plasminogen-like B2	5	1	0	1	0	0	hsa-miR-615-5p				-0.29	-0.29	N/A
FKBP10	ENST00000321562.4	FK506 binding protein 10, 65 kDa	527	1	0	1	0	0	hsa-miR-615-5p				-0.29	-0.29	N/A
NOTO	ENST00000398468.3	notochord homeobox	5	2	0	1	1	0	hsa-miR-615-5p				-0.29	-0.29	N/A
CCDC78	ENST00000293889.6	coiled-coil domain containing 78	6	1	0	1	0	0	hsa-miR-615-5p				-0.29	-0.29	N/A
PLGLB1	ENST00000355705.3	plasminogen-like B1	5	1	0	1	0	0	hsa-miR-615-5p				-0.29	-0.29	N/A
TSPAN11	ENST00000261177.9	tetraspanin 11	27	3	0	1	2	1	hsa-miR-615-5p				-0.29	-0.29	N/A
SLC25A30	ENST00000539591.1	solute carrier family 25, member 30	92	1	1	0	0	0	hsa-miR-615-5p				-0.29	-0.3	N/A
HMG20B	ENST00000333651.6	high mobility group 20B	2035	1	0	1	0	0	hsa-miR-615-5p				-0.29	-0.29	N/A
CXXC1	ENST00000589940.1	CXXC finger protein 1	263	1	0	1	0	0	hsa-miR-615-5p				-0.29	-0.29	N/A
TFPT	ENST00000391757.1	TCF3 (E2A) fusion partner (in childhood Leukemia)	81	1	0	0	1	0	hsa-miR-615-5p				-0.29	-0.29	N/A
WBSCR17	ENST00000333538.5	Williams-Beuren syndrome chromosome region 17	5	1	0	1	0	0	hsa-miR-615-5p				-0.29	-0.29	N/A
ALDH4A1	ENST00000375341.3	aldehyde dehydrogenase 4 family, member A1	520	2	1	0	1	0	hsa-miR-615-5p				-0.29	-0.29	N/A
TBCB	ENST00000586868.1	tubulin folding cofactor B	1224	1	0	0	1	0	hsa-miR-615-5p				-0.29	-0.29	N/A
GPR114	ENST00000340339.4	G protein-coupled receptor 114	5	2	1	0	1	0	hsa-miR-615-5p				-0.29	-0.29	N/A
ALS2	ENST00000457679.2	amyotrophic lateral sclerosis 2 (juvenile)	206	1	0	1	0	0	hsa-miR-615-5p				-0.28	-0.28	N/A
GABRB3	ENST00000311550.5	gamma-aminobutyric acid (GABA) A receptor, beta 3	267	2	1	0	1	0	hsa-miR-615-5p				-0.28	-0.35	N/A
ZFPL1	ENST00000294258.3	zinc finger protein-like 1	160	1	0	0	1	1	hsa-miR-615-5p				-0.28	-0.28	N/A
CALCOCO1	ENST00000548263.1	calcium binding and coiled-coil domain 1	68	1	0	1	0	0	hsa-miR-615-5p				-0.28	-0.28	N/A
B3GNT7	ENST00000287590.5	UDP-GlcNAc:betaGal beta-1,3-N-acetylglucosaminyltransferase 7	5	1	0	1	0	1	hsa-miR-615-5p				-0.28	-0.28	N/A
B3GNT4	ENST00000546192.1	UDP-GlcNAc:betaGal beta-1,3-N-acetylglucosaminyltransferase 4	9	1	1	0	0	0	hsa-miR-615-5p				-0.28	-0.35	N/A
SLC9A3R2	ENST00000424542.2	solute carrier family 9, subfamily A (NHE3, cation proton antiporter 3), member 3 regulator 2	432	1	0	1	0	1	hsa-miR-615-5p				-0.28	-0.28	N/A
EGR3	ENST00000519492.1	early growth response 3	21	1	1	0	0	1	hsa-miR-615-5p				-0.28	-0.28	N/A
NSG2	ENST00000303177.3	Neuron-specific protein family member 2	5	1	0	1	0	0	hsa-miR-615-5p				-0.28	-0.28	N/A
FIBCD1	ENST00000448616.1	fibrinogen C domain containing 1	44	2	0	0	2	1	hsa-miR-615-5p				-0.28	-0.28	N/A
NINJ1	ENST00000375446.4	ninjurin 1	1216	3	0	1	2	1	hsa-miR-615-5p				-0.28	-0.44	N/A
SIX3	ENST00000260653.3	SIX homeobox 3	15	1	0	1	0	0	hsa-miR-615-5p				-0.28	-0.28	N/A
FBXL18	ENST00000382368.3	F-box and leucine-rich repeat protein 18	92	2	0	0	2	1	hsa-miR-615-5p				-0.28	-0.3	N/A
CDHR2	ENST00000510636.1	cadherin-related family member 2	84	1	0	1	0	0	hsa-miR-615-5p				-0.28	-0.28	N/A
NLRP1	ENST00000262467.5	NLR family, pyrin domain containing 1	547	2	0	2	0	1	hsa-miR-615-5p				-0.28	-0.28	N/A
LZTS3	ENST00000329152.3	Homo sapiens leucine zipper, putative tumor suppressor family member 3 (LZTS3), transcript variant 2, mRNA.	78	3	0	1	2	0	hsa-miR-615-5p				-0.28	-0.28	N/A
GPRC5B	ENST00000300571.2	G protein-coupled receptor, family C, group 5, member B	84	1	1	0	0	0	hsa-miR-615-5p				-0.28	-0.28	N/A
TIRAP	ENST00000392679.1	toll-interleukin 1 receptor (TIR) domain containing adaptor protein	82	1	0	1	0	1	hsa-miR-615-5p				-0.28	-0.28	N/A
MYL9	ENST00000279022.2	myosin, light chain 9, regulatory	1779	5	0	3	2	1	hsa-miR-615-5p				-0.28	-0.82	N/A
KCNJ14	ENST00000391884.1	potassium inwardly-rectifying channel, subfamily J, member 14	29	1	1	0	0	0	hsa-miR-615-5p				-0.28	-0.34	N/A
RP11-385D13.1	ENST00000455584.2	Uncharacterized protein	5	1	1	0	0	0	hsa-miR-615-5p				-0.28	-0.28	N/A
GNG3	ENST00000294117.5	guanine nucleotide binding protein (G protein), gamma 3	10	2	0	0	2	0	hsa-miR-615-5p				-0.28	-0.28	N/A
G6PD	ENST00000393562.2	glucose-6-phosphate dehydrogenase	9	1	0	1	0	1	hsa-miR-615-5p				-0.28	-0.28	N/A
FOXK1	ENST00000328914.4	forkhead box K1	368	3	0	1	2	2	hsa-miR-615-5p				-0.28	-0.28	N/A
MAP3K11	ENST00000309100.3	mitogen-activated protein kinase kinase kinase 11	339	1	1	0	0	0	hsa-miR-615-5p				-0.28	-0.28	N/A
GLIS3	ENST00000324333.10	GLIS family zinc finger 3	47	1	1	0	0	0	hsa-miR-615-5p				-0.28	-0.28	N/A
RASSF2	ENST00000379400.3	Ras association (RalGDS/AF-6) domain family member 2	88	1	0	1	0	1	hsa-miR-615-5p				-0.28	-0.28	N/A
CD1E	ENST00000368161.3	CD1e molecule	5	1	0	0	1	1	hsa-miR-615-5p				-0.28	-0.28	N/A
PNMA5	ENST00000361887.5	paraneoplastic Ma antigen family member 5	5	1	1	0	0	0	hsa-miR-615-5p				-0.28	-0.28	N/A
RCOR2	ENST00000301459.4	REST corepressor 2	5	1	0	1	0	0	hsa-miR-615-5p				-0.28	-0.28	N/A
BCAR1	ENST00000162330.5	breast cancer anti-estrogen resistance 1	432	1	1	0	0	0	hsa-miR-615-5p				-0.28	-0.28	N/A
PTPRCAP	ENST00000326294.3	protein tyrosine phosphatase, receptor type, C-associated protein	7	1	0	1	0	0	hsa-miR-615-5p				-0.28	-0.28	N/A
SYN1	ENST00000340666.4	synapsin I	17	2	0	2	0	0	hsa-miR-615-5p				-0.28	-0.28	N/A
ARC	ENST00000356613.2	activity-regulated cytoskeleton-associated protein	5	1	1	0	0	0	hsa-miR-615-5p				-0.27	-0.27	N/A
CREB3L1	ENST00000529193.1	cAMP responsive element binding protein 3-like 1	160	1	0	1	0	0	hsa-miR-615-5p				-0.27	-0.27	N/A
CHADL	ENST00000216241.9	chondroadherin-like	5	1	0	1	0	0	hsa-miR-615-5p				-0.27	-0.27	N/A
ZNF705G	ENST00000400156.4	zinc finger protein 705G	5	1	0	1	0	0	hsa-miR-615-5p				-0.27	-0.27	N/A
KLF7	ENST00000423015.1	Kruppel-like factor 7 (ubiquitous)	737	2	1	0	1	0	hsa-miR-615-5p				-0.27	-0.28	N/A
MARCH4	ENST00000273067.4	membrane-associated ring finger (C3HC4) 4, E3 ubiquitin protein ligase	68	1	0	1	0	0	hsa-miR-615-5p				-0.27	-0.27	N/A
CXXC11	ENST00000343216.3	CXXC finger protein 11	5	1	0	1	0	12	hsa-miR-615-5p				-0.27	-0.27	N/A
GPR176	ENST00000299092.3	G protein-coupled receptor 176	2683	1	0	1	0	0	hsa-miR-615-5p				-0.27	-0.27	N/A
SLC6A17	ENST00000331565.4	solute carrier family 6 (neutral amino acid transporter), member 17	5	3	1	0	2	1	hsa-miR-615-5p				-0.27	-0.27	N/A
NAGPA	ENST00000312251.3	N-acetylglucosamine-1-phosphodiester alpha-N-acetylglucosaminidase	297	1	0	1	0	0	hsa-miR-615-5p				-0.27	-0.27	N/A
GBF1	ENST00000369983.3	golgi brefeldin A resistant guanine nucleotide exchange factor 1	1009	1	0	0	1	1	hsa-miR-615-5p				-0.27	-0.27	N/A
SMPD4	ENST00000351288.6	sphingomyelin phosphodiesterase 4, neutral membrane (neutral sphingomyelinase-3)	5	2	0	1	1	0	hsa-miR-615-5p				-0.27	-0.27	N/A
SP5	ENST00000375281.3	Sp5 transcription factor	36	1	0	1	0	1	hsa-miR-615-5p				-0.27	-0.29	N/A
EPB41L4A-AS2	ENST00000600409.1	EPB41L4A antisense RNA 2 (head to head)	22	1	0	0	1	1	hsa-miR-615-5p				-0.27	-0.32	N/A
DNAH10OS	ENST00000514254.2	dynein, axonemal, heavy chain 10 opposite strand	89	2	1	0	1	0	hsa-miR-615-5p				-0.27	-0.28	N/A
LOXL4	ENST00000260702.3	lysyl oxidase-like 4	299	1	1	0	0	0	hsa-miR-615-5p				-0.27	-0.27	N/A
FAM129B	ENST00000373314.3	family with sequence similarity 129, member B	516	3	0	3	0	0	hsa-miR-615-5p				-0.27	-0.27	N/A
LDLRAP1	ENST00000374338.4	low density lipoprotein receptor adaptor protein 1	111	1	1	0	0	0	hsa-miR-615-5p				-0.27	-0.27	N/A
PLA2G5	ENST00000375108.3	phospholipase A2, group V	5	1	0	1	0	0	hsa-miR-615-5p				-0.27	-0.27	N/A
RAD51D	ENST00000345365.6	RAD51 paralog D	73	1	0	1	0	0	hsa-miR-615-5p				-0.27	-0.27	N/A
PIGU	ENST00000452740.2	phosphatidylinositol glycan anchor biosynthesis, class U	355	1	0	1	0	0	hsa-miR-615-5p				-0.27	-0.28	N/A
IL23R	ENST00000371002.1	interleukin 23 receptor	5	1	0	1	0	0	hsa-miR-615-5p				-0.27	-0.27	N/A
SH2D3A	ENST00000437152.3	SH2 domain containing 3A	5	1	0	1	0	0	hsa-miR-615-5p				-0.27	-0.27	N/A
PADI2	ENST00000375486.4	peptidyl arginine deiminase, type II	11	2	1	1	0	0	hsa-miR-615-5p				-0.27	-0.39	N/A
LYRM4	ENST00000330636.4	LYR motif containing 4	796	3	0	1	2	1	hsa-miR-615-5p				-0.27	-0.55	N/A
GDE1	ENST00000353258.3	glycerophosphodiester phosphodiesterase 1	2741	5	0	0	5	0	hsa-miR-615-5p				-0.27	-0.47	N/A
C22orf15	ENST00000382821.3	chromosome 22 open reading frame 15	5	1	0	0	1	0	hsa-miR-615-5p				-0.27	-0.27	N/A
MED22	ENST00000344469.5	mediator complex subunit 22	43	1	1	0	0	0	hsa-miR-615-5p				-0.27	-0.29	N/A
PODXL2	ENST00000342480.6	podocalyxin-like 2	155	1	0	1	0	0	hsa-miR-615-5p				-0.27	-0.27	N/A
USP19	ENST00000398896.1	ubiquitin specific peptidase 19	323	1	0	1	0	0	hsa-miR-615-5p				-0.27	-0.27	N/A
ALPPL2	ENST00000295453.3	alkaline phosphatase, placental-like 2	5	1	0	1	0	0	hsa-miR-615-5p				-0.27	-0.27	N/A
DIXDC1	ENST00000440460.2	DIX domain containing 1	307	1	1	0	0	0	hsa-miR-615-5p				-0.27	-0.27	N/A
KRT8	ENST00000552551.1	keratin 8	13	1	0	1	0	1	hsa-miR-615-5p				-0.27	-0.3	N/A
CD79B	ENST00000392795.3	CD79b molecule, immunoglobulin-associated beta	5	1	0	1	0	0	hsa-miR-615-5p				-0.27	-0.27	N/A
KRT82	ENST00000257974.2	keratin 82	5	1	0	1	0	0	hsa-miR-615-5p				-0.27	-0.27	N/A
PRDM16	ENST00000511072.1	PR domain containing 16	64	2	0	0	2	3	hsa-miR-615-5p				-0.26	-0.53	N/A
NDST2	ENST00000309979.6	N-deacetylase/N-sulfotransferase (heparan glucosaminyl) 2	175	1	0	1	0	1	hsa-miR-615-5p				-0.26	-0.27	N/A
RIMS3	ENST00000372684.3	regulating synaptic membrane exocytosis 3	24	1	0	1	0	1	hsa-miR-615-5p				-0.26	-0.27	N/A
LHX9	ENST00000367390.3	LIM homeobox 9	40	1	0	1	0	1	hsa-miR-615-5p				-0.26	-0.26	N/A
PDZD4	ENST00000164640.4	PDZ domain containing 4	7	1	1	0	0	0	hsa-miR-615-5p				-0.26	-0.26	N/A
ZNF578	ENST00000421239.2	zinc finger protein 578	0	2	1	0	1	0	hsa-miR-615-5p				-0.26	-0.26	N/A
KLHL22	ENST00000328879.4	kelch-like family member 22	76	1	0	0	1	1	hsa-miR-615-5p				-0.26	-0.26	N/A
ASCL4	ENST00000342331.4	achaete-scute complex homolog 4 (Drosophila)	5	1	0	1	0	0	hsa-miR-615-5p				-0.26	-0.26	N/A
PPP1R13B	ENST00000423488.2	protein phosphatase 1, regulatory subunit 13B	105	1	0	1	0	0	hsa-miR-615-5p				-0.26	-0.26	N/A
LASP1	ENST00000318008.6	LIM and SH3 protein 1	552	1	1	0	0	0	hsa-miR-615-5p				-0.26	-0.26	N/A
IRF4	ENST00000380956.4	interferon regulatory factor 4	10	1	1	0	0	0	hsa-miR-615-5p				-0.26	-0.26	N/A
ANKS6	ENST00000375018.1	ankyrin repeat and sterile alpha motif domain containing 6	98	2	0	2	0	1	hsa-miR-615-5p				-0.26	-0.34	N/A
RXRG	ENST00000359842.5	retinoid X receptor, gamma	5	1	0	1	0	2	hsa-miR-615-5p				-0.26	-0.26	N/A
INSRR	ENST00000368195.3	insulin receptor-related receptor	5	1	1	0	0	0	hsa-miR-615-5p				-0.26	-0.26	N/A
APLN	ENST00000307484.6	apelin	48	1	0	1	0	0	hsa-miR-615-5p				-0.26	-0.26	N/A
MTFP1	ENST00000266263.5	mitochondrial fission process 1	2373	1	0	1	0	0	hsa-miR-615-5p				-0.26	-0.26	N/A
C1orf95	ENST00000366788.3	chromosome 1 open reading frame 95	28	2	1	0	1	1	hsa-miR-615-5p				-0.26	-0.32	N/A
RASL10B	ENST00000268864.3	RAS-like, family 10, member B	1495	2	0	1	1	0	hsa-miR-615-5p				-0.26	-0.26	N/A
ATP13A2	ENST00000326735.8	ATPase type 13A2	14	1	0	1	0	0	hsa-miR-615-5p				-0.26	-0.26	N/A
JUND	ENST00000252818.3	jun D proto-oncogene	13688	2	0	2	0	1	hsa-miR-615-5p				-0.26	-0.26	N/A
RAB9B	ENST00000243298.2	RAB9B, member RAS oncogene family	21	1	1	0	0	0	hsa-miR-615-5p				-0.26	-0.26	N/A
RPE	ENST00000429907.1	ribulose-5-phosphate-3-epimerase	333	2	0	0	2	0	hsa-miR-615-5p				-0.26	-0.27	N/A
TBRG4	ENST00000258770.3	transforming growth factor beta regulator 4	129	2	0	1	1	0	hsa-miR-615-5p				-0.26	-0.31	N/A
PLEK	ENST00000234313.7	pleckstrin	5	1	1	0	0	1	hsa-miR-615-5p				-0.26	-0.26	N/A
MAP2K7	ENST00000397981.3	mitogen-activated protein kinase kinase 7	164	2*	0	1	0	0	hsa-miR-615-5p				-0.26	-0.26	N/A
PAFAH2	ENST00000374282.3	platelet-activating factor acetylhydrolase 2, 40kDa	287	1	0	0	1	1	hsa-miR-615-5p				-0.26	-0.28	N/A
MYCL	ENST00000397332.2	v-myc avian myelocytomatosis viral oncogene lung carcinoma derived homolog	10	1	1	0	0	1	hsa-miR-615-5p				-0.26	-0.26	N/A
LYSMD4	ENST00000409796.1	LysM, putative peptidoglycan-binding, domain containing 4	1344	1	0	1	0	0	hsa-miR-615-5p				-0.26	-0.26	N/A
DYM	ENST00000442713.2	dymeclin	547	1	0	1	0	0	hsa-miR-615-5p				-0.26	-0.26	N/A
TEX40	ENST00000539943.1	testis expressed 40	8	1	0	0	1	0	hsa-miR-615-5p				-0.26	-0.26	N/A
GGT5	ENST00000263112.7	gamma-glutamyltransferase 5	55	1	0	1	0	0	hsa-miR-615-5p				-0.26	-0.26	N/A
SNX1	ENST00000353874.4	sorting nexin 1	1296	1	0	1	0	0	hsa-miR-615-5p				-0.26	-0.26	N/A
ODF4	ENST00000328248.2	outer dense fiber of sperm tails 4	5	1	0	0	1	0	hsa-miR-615-5p				-0.26	-0.26	N/A
ACADS	ENST00000242592.4	acyl-CoA dehydrogenase, C-2 to C-3 short chain	438	1	1	0	0	0	hsa-miR-615-5p				-0.26	-0.26	N/A
UNC13A	ENST00000519716.2	unc-13 homolog A (C. elegans)	5	2	1	1	0	4	hsa-miR-615-5p				-0.25	-0.25	N/A
TMEM239	ENST00000361033.1	transmembrane protein 239	5	3	0	0	3	3	hsa-miR-615-5p				-0.25	-0.25	N/A
AUTS2	ENST00000342771.4	autism susceptibility candidate 2	198	1	1	0	0	0	hsa-miR-615-5p				-0.25	-0.4	N/A
RP11-1055B8.7	ENST00000307745.7	BAH and coiled-coil domain-containing protein 1	247	2	0	2	0	0	hsa-miR-615-5p				-0.25	-0.25	N/A
BARHL2	ENST00000370445.4	BarH-like homeobox 2	13	2	0	1	1	0	hsa-miR-615-5p				-0.25	-0.25	N/A
CBX4	ENST00000269397.4	chromobox homolog 4	3211	1	0	1	0	0	hsa-miR-615-5p				-0.25	-0.25	N/A
PAK4	ENST00000599386.1	p21 protein (Cdc42/Rac)-activated kinase 4	130	6	0	1	5	0	hsa-miR-615-5p				-0.25	-0.51	N/A
TPD52L3	ENST00000344545.5	tumor protein D52-like 3	5	1	0	1	0	0	hsa-miR-615-5p				-0.25	-0.25	N/A
WFS1	ENST00000226760.1	Wolfram syndrome 1 (wolframin)	3858	1	0	1	0	0	hsa-miR-615-5p				-0.25	-0.25	N/A
KBTBD13	ENST00000432196.2	kelch repeat and BTB (POZ) domain containing 13	5	1	0	1	0	0	hsa-miR-615-5p				-0.25	-0.25	N/A
C11orf21	ENST00000381153.3	chromosome 11 open reading frame 21	5	1	1	0	0	1	hsa-miR-615-5p				-0.25	-0.25	N/A
MRPL54	ENST00000330133.4	mitochondrial ribosomal protein L54	2420	1	0	0	1	1	hsa-miR-615-5p				-0.25	-0.25	N/A
FZD4	ENST00000531380.1	frizzled family receptor 4	5	2	1	0	1	1	hsa-miR-615-5p				-0.25	-0.25	N/A
KIAA1147	ENST00000536163.1	KIAA1147	73	4	0	1	3	0	hsa-miR-615-5p				-0.25	-0.26	N/A
MMP11	ENST00000215743.3	matrix metallopeptidase 11 (stromelysin 3)	1719	1	0	0	1	1	hsa-miR-615-5p				-0.25	-0.25	N/A
RP11-204N11.1	ENST00000555187.1	Uncharacterized protein	5	1	0	1	0	0	hsa-miR-615-5p				-0.25	-0.25	N/A
SLC4A3	ENST00000273063.6	solute carrier family 4 (anion exchanger), member 3	32	1	0	0	1	0	hsa-miR-615-5p				-0.25	-0.25	N/A
SSX4	ENST00000376886.2	synovial sarcoma, X breakpoint 4	5	1	0	1	0	0	hsa-miR-615-5p				-0.25	-0.25	N/A
AP003062.1	ENST00000597621.1	CDNA FLJ27342 fis, clone TST02993; Uncharacterized protein	5	1	0	0	1	0	hsa-miR-615-5p				-0.25	-0.25	N/A
ALOXE3	ENST00000380149.1	arachidonate lipoxygenase 3	5	1	0	1	0	0	hsa-miR-615-5p				-0.25	-0.25	N/A
SCN2B	ENST00000278947.5	sodium channel, voltage-gated, type II, beta subunit	5	1	1	0	0	0	hsa-miR-615-5p				-0.25	-0.25	N/A
PVRL2	ENST00000252485.4	poliovirus receptor-related 2 (herpesvirus entry mediator B)	494	1	0	1	0	0	hsa-miR-615-5p				-0.25	-0.25	N/A
LAYN	ENST00000525126.1	layilin	175	1	0	1	0	1	hsa-miR-615-5p				-0.25	-0.26	N/A
SSX7	ENST00000298181.5	synovial sarcoma, X breakpoint 7	5	1	0	1	0	0	hsa-miR-615-5p				-0.25	-0.25	N/A
SSX4B	ENST00000376884.2	synovial sarcoma, X breakpoint 4B	5	1	0	1	0	0	hsa-miR-615-5p				-0.25	-0.25	N/A
EBI3	ENST00000221847.5	Epstein-Barr virus induced 3	5	1	0	0	1	0	hsa-miR-615-5p				-0.25	-0.25	N/A
PNMA3	ENST00000447306.1	paraneoplastic Ma antigen 3	5	1	1	0	0	2	hsa-miR-615-5p				-0.25	-0.25	N/A
EPN1	ENST00000270460.6	epsin 1	5464	1	0	1	0	0	hsa-miR-615-5p				-0.25	-0.25	N/A
NSMCE2	ENST00000287437.3	non-SMC element 2, MMS21 homolog (S. cerevisiae)	364	1	0	0	1	0	hsa-miR-615-5p				-0.25	-0.25	N/A
ZNF862	ENST00000223210.4	zinc finger protein 862	7	2	1	1	0	1	hsa-miR-615-5p				-0.25	-0.25	N/A
CLSTN3	ENST00000266546.6	calsyntenin 3	5	1	1	0	0	0	hsa-miR-615-5p				-0.25	-0.25	N/A
LRRC4B	ENST00000599957.1	leucine rich repeat containing 4B	5	2	0	2	0	0	hsa-miR-615-5p				-0.25	-0.25	N/A
C9orf16	ENST00000372994.1	chromosome 9 open reading frame 16	274	1	0	1	0	0	hsa-miR-615-5p				-0.25	-0.25	N/A
AGPAT2	ENST00000371694.3	1-acylglycerol-3-phosphate O-acyltransferase 2	303	1	0	1	0	0	hsa-miR-615-5p				-0.25	-0.25	N/A
RAD54L2	ENST00000409535.2	RAD54-like 2 (S. cerevisiae)	215	2	0	1	1	0	hsa-miR-615-5p				-0.25	-0.25	N/A
ITGBL1	ENST00000545560.2	integrin, beta-like 1 (with EGF-like repeat domains)	106	1	0	1	0	0	hsa-miR-615-5p				-0.25	-0.28	N/A
KRT13	ENST00000336861.3	keratin 13	5	1	0	1	0	0	hsa-miR-615-5p				-0.24	-0.24	N/A
GPR144	ENST00000334810.1	G protein-coupled receptor 144	5	4	1	1	2	0	hsa-miR-615-5p				-0.24	-0.24	N/A
HK2	ENST00000290573.2	hexokinase 2	5	1	1	0	0	1	hsa-miR-615-5p				-0.24	-0.24	N/A
EHD2	ENST00000263277.3	EH-domain containing 2	2072	2*	1	0	0	1	hsa-miR-615-5p				-0.24	-0.25	N/A
CYP4F2	ENST00000221700.6	cytochrome P450, family 4, subfamily F, polypeptide 2	5	1	0	0	1	1	hsa-miR-615-5p				-0.24	-0.24	N/A
KNOP1	ENST00000219837.7	lysine-rich nucleolar protein 1	157	2	1	0	1	0	hsa-miR-615-5p				-0.24	-0.43	N/A
HTR6	ENST00000289753.1	5-hydroxytryptamine (serotonin) receptor 6, G protein-coupled	16	1	1	0	0	2	hsa-miR-615-5p				-0.24	-0.33	N/A
LDOC1L	ENST00000341255.3	leucine zipper, down-regulated in cancer 1-like	348	1	1	0	0	1	hsa-miR-615-5p				-0.24	-0.24	N/A
AGGF1	ENST00000312916.7	angiogenic factor with G patch and FHA domains 1	890	1	0	1	0	0	hsa-miR-615-5p				-0.24	-0.25	N/A
TRIM8	ENST00000302424.7	tripartite motif containing 8	525	1	0	1	0	0	hsa-miR-615-5p				-0.24	-0.26	N/A
ATHL1	ENST00000409548.2	ATH1, acid trehalase-like 1 (yeast)	314	3	0	1	2	0	hsa-miR-615-5p				-0.24	-0.34	N/A
ACBD4	ENST00000398322.3	acyl-CoA binding domain containing 4	10	1	0	0	1	0	hsa-miR-615-5p				-0.24	-0.24	N/A
C16orf96	ENST00000444310.4	chromosome 16 open reading frame 96	7	1	0	1	0	0	hsa-miR-615-5p				-0.24	-0.24	N/A
PPP6R1	ENST00000412770.2	protein phosphatase 6, regulatory subunit 1	292	1	0	1	0	0	hsa-miR-615-5p				-0.24	-0.24	N/A
SLC25A53	ENST00000357421.4	solute carrier family 25, member 53	15	1	0	1	0	0	hsa-miR-615-5p				-0.24	-0.24	N/A
ITM2C	ENST00000326407.6	integral membrane protein 2C	67220	1	0	1	0	0	hsa-miR-615-5p				-0.24	-0.24	N/A
C14orf177	ENST00000325812.2	chromosome 14 open reading frame 177	5	1	0	0	1	1	hsa-miR-615-5p				-0.24	-0.24	N/A
NCR3	ENST00000376073.4	natural cytotoxicity triggering receptor 3	5	1	0	0	1	0	hsa-miR-615-5p				-0.24	-0.24	N/A
RAPGEFL1	ENST00000264644.6	Rap guanine nucleotide exchange factor (GEF)-like 1	20	2	0	2	0	1	hsa-miR-615-5p				-0.24	-0.24	N/A
MED16	ENST00000269814.4	mediator complex subunit 16	3677	3	0	1	2	0	hsa-miR-615-5p				-0.24	-0.31	N/A
SLC38A7	ENST00000570101.1	solute carrier family 38, member 7	635	2	0	2	0	1	hsa-miR-615-5p				-0.24	-0.24	N/A
NAT8L	ENST00000331662.3	N-acetyltransferase 8-like (GCN5-related, putative)	220	2	0	1	1	1	hsa-miR-615-5p				-0.24	-0.24	N/A
TRIM62	ENST00000291416.5	tripartite motif containing 62	28	2	0	1	1	0	hsa-miR-615-5p				-0.24	-0.24	N/A
ENTPD8	ENST00000344119.2	ectonucleoside triphosphate diphosphohydrolase 8	5	1	0	1	0	0	hsa-miR-615-5p				-0.24	-0.24	N/A
AC129492.6	ENST00000399413.3		5	1	0	1	0	0	hsa-miR-615-5p				-0.24	-0.24	N/A
AP1S1	ENST00000337619.5	adaptor-related protein complex 1, sigma 1 subunit	750	1	0	1	0	0	hsa-miR-615-5p				-0.24	-0.25	N/A
SIRPA	ENST00000400068.3	signal-regulatory protein alpha	1235	2	1	1	0	1	hsa-miR-615-5p				-0.24	-0.51	N/A
MNX1	ENST00000252971.6	motor neuron and pancreas homeobox 1	887	1	0	1	0	0	hsa-miR-615-5p				-0.24	-0.24	N/A
CELSR2	ENST00000271332.3	cadherin, EGF LAG seven-pass G-type receptor 2	2475	2	0	2	0	0	hsa-miR-615-5p				-0.24	-0.24	N/A
VWA5B1	ENST00000289815.8	von Willebrand factor A domain containing 5B1	5	1	0	1	0	0	hsa-miR-615-5p				-0.24	-0.24	N/A
FAM78A	ENST00000372269.3	family with sequence similarity 78, member A	7	2	0	1	1	0	hsa-miR-615-5p				-0.24	-0.28	N/A
C1orf127	ENST00000377004.4	chromosome 1 open reading frame 127	5	1	0	1	0	0	hsa-miR-615-5p				-0.24	-0.24	N/A
TGFBR2	ENST00000359013.4	transforming growth factor, beta receptor II (70/80kDa)	2168	1	1	0	0	0	hsa-miR-615-5p				-0.24	-0.24	N/A
C3orf67	ENST00000491845.1	chromosome 3 open reading frame 67	50	1	1	0	0	0	hsa-miR-615-5p				-0.24	-0.43	N/A
IL34	ENST00000429149.2	interleukin 34	5	1	0	1	0	1	hsa-miR-615-5p				-0.24	-0.24	N/A
DENND1C	ENST00000381480.2	DENN/MADD domain containing 1C	5	1	0	0	1	0	hsa-miR-615-5p				-0.24	-0.24	N/A
AC174470.1	ENST00000457257.1		164	1	1	0	0	0	hsa-miR-615-5p				-0.24	-0.24	N/A
LEPREL4	ENST00000355468.3	leprecan-like 4	221	1	0	1	0	0	hsa-miR-615-5p				-0.24	-0.24	N/A
FAM131C	ENST00000375662.4	family with sequence similarity 131, member C	5	1	0	1	0	1	hsa-miR-615-5p				-0.24	-0.24	N/A
LRTM2	ENST00000543818.1	leucine-rich repeats and transmembrane domains 2	5	1	1	0	0	0	hsa-miR-615-5p				-0.24	-0.24	N/A
KCTD2	ENST00000322444.6	potassium channel tetramerization domain containing 2	3328	1	0	1	0	1	hsa-miR-615-5p				-0.24	-0.24	N/A
H2AFY	ENST00000511689.1	H2A histone family, member Y	2126	1	0	1	0	0	hsa-miR-615-5p				-0.23	-0.23	N/A
KLHL25	ENST00000337975.5	kelch-like family member 25	98	1	1	0	0	2	hsa-miR-615-5p				-0.23	-0.23	N/A
NEUROG1	ENST00000314744.4	neurogenin 1	5	2	0	1	1	1	hsa-miR-615-5p				-0.23	-0.23	N/A
TRADD	ENST00000345057.4	TNFRSF1A-associated via death domain	117	1	0	1	0	0	hsa-miR-615-5p				-0.23	-0.23	N/A
CD34	ENST00000356522.4	CD34 molecule	5	1	0	1	0	0	hsa-miR-615-5p				-0.23	-0.23	N/A
CCDC94	ENST00000262962.7	coiled-coil domain containing 94	127	1	0	1	0	0	hsa-miR-615-5p				-0.23	-0.23	N/A
RP4-539M6.19	ENST00000439838.1	Uncharacterized protein	2373	1	0	1	0	0	hsa-miR-615-5p				-0.23	-0.23	N/A
ZNF574	ENST00000600245.1	zinc finger protein 574	1871	1	0	0	1	1	hsa-miR-615-5p				-0.23	-0.23	N/A
GP6	ENST00000417454.1	glycoprotein VI (platelet)	5	2	0	0	2	0	hsa-miR-615-5p				-0.23	-0.23	N/A
GZMM	ENST00000264553.3	granzyme M (lymphocyte met-ase 1)	5	1	0	1	0	0	hsa-miR-615-5p				-0.23	-0.23	N/A
TRPV4	ENST00000418703.2	transient receptor potential cation channel, subfamily V, member 4	80	1	0	1	0	1	hsa-miR-615-5p				-0.23	-0.23	N/A
FAM219B	ENST00000357635.5	family with sequence similarity 219, member B	270	2	1	0	1	1	hsa-miR-615-5p				-0.23	-0.51	N/A
NFIC	ENST00000346156.5	nuclear factor I/C (CCAAT-binding transcription factor)	26	3	0	2	1	2	hsa-miR-615-5p				-0.23	-0.28	N/A
MACROD1	ENST00000255681.6	MACRO domain containing 1	127	1	0	1	0	0	hsa-miR-615-5p				-0.23	-0.23	N/A
NGFR	ENST00000172229.3	nerve growth factor receptor	5	1	0	1	0	2	hsa-miR-615-5p				-0.23	-0.23	N/A
NCR3LG1	ENST00000338965.4	natural killer cell cytotoxicity receptor 3 ligand 1	214	1	1	0	0	3	hsa-miR-615-5p				-0.23	-0.23	N/A
SHMT2	ENST00000328923.3	serine hydroxymethyltransferase 2 (mitochondrial)	1682	1	0	1	0	0	hsa-miR-615-5p				-0.23	-0.3	N/A
PYY	ENST00000360085.2	peptide YY	5	1	0	0	1	0	hsa-miR-615-5p				-0.23	-0.23	N/A
CTSH	ENST00000220166.5	cathepsin H	1101	1	0	1	0	0	hsa-miR-615-5p				-0.23	-0.23	N/A
ING5	ENST00000313552.6	inhibitor of growth family, member 5	529	3	0	2	1	1	hsa-miR-615-5p				-0.23	-0.28	N/A
STYXL1	ENST00000360591.3	serine/threonine/tyrosine interacting-like 1	1060	1	0	0	1	0	hsa-miR-615-5p				-0.23	-0.23	N/A
FBXW5	ENST00000325285.3	F-box and WD repeat domain containing 5	37	1	0	1	0	0	hsa-miR-615-5p				-0.23	-0.23	N/A
CACNG5	ENST00000533854.1	calcium channel, voltage-dependent, gamma subunit 5	5	1	0	0	1	1	hsa-miR-615-5p				-0.23	-0.23	N/A
KLF9	ENST00000377126.2	Kruppel-like factor 9	20	1	0	1	0	0	hsa-miR-615-5p				-0.23	-0.23	N/A
GOLT1A	ENST00000308302.3	golgi transport 1A	805	1	0	0	1	0	hsa-miR-615-5p				-0.23	-0.23	N/A
RPL7L1	ENST00000493763.1	ribosomal protein L7-like 1	824	1	0	1	0	0	hsa-miR-615-5p				-0.23	-0.23	N/A
BSN	ENST00000296452.4	bassoon presynaptic cytomatrix protein	31	1	1	0	0	0	hsa-miR-615-5p				-0.23	-0.23	N/A
MPDU1	ENST00000250124.6	mannose-P-dolichol utilization defect 1	1092	1	1	0	0	0	hsa-miR-615-5p				-0.23	-0.23	N/A
MOB3A	ENST00000357066.3	MOB kinase activator 3A	13	1	1	0	0	0	hsa-miR-615-5p				-0.23	-0.23	N/A
MGAT5	ENST00000409645.1	mannosyl (alpha-1,6-)-glycoprotein beta-1,6-N-acetyl-glucosaminyltransferase	1627	3	1	1	1	2	hsa-miR-615-5p				-0.23	-0.23	N/A
EVX1	ENST00000222761.3	even-skipped homeobox 1	7	2	0	1	1	0	hsa-miR-615-5p				-0.23	-0.34	N/A
MRAS	ENST00000289104.4	muscle RAS oncogene homolog	181	1	0	1	0	1	hsa-miR-615-5p				-0.23	-0.23	N/A
NDNL2	ENST00000332303.4	necdin-like 2	759	1	0	1	0	0	hsa-miR-615-5p				-0.23	-0.23	N/A
RAX2	ENST00000555978.1	retina and anterior neural fold homeobox 2	5	2	0	0	2	0	hsa-miR-615-5p				-0.23	-0.23	N/A
SSX2B	ENST00000276049.6	synovial sarcoma, X breakpoint 2B	5	1	0	1	0	0	hsa-miR-615-5p				-0.23	-0.23	N/A
ALG1	ENST00000262374.5	ALG1, chitobiosyldiphosphodolichol beta-mannosyltransferase	275	1	0	1	0	0	hsa-miR-615-5p				-0.23	-0.23	N/A
DNAH17-AS1	ENST00000598378.1	DNAH17 antisense RNA 1	23	2	0	0	2	0	hsa-miR-615-5p				-0.23	-0.23	N/A
GPR78	ENST00000382487.4	G protein-coupled receptor 78	5	1	0	1	0	0	hsa-miR-615-5p				-0.23	-0.23	N/A
MAPK11	ENST00000330651.6	mitogen-activated protein kinase 11	9	2	0	2	0	0	hsa-miR-615-5p				-0.23	-0.23	N/A
TCTA	ENST00000273590.3	T-cell leukemia translocation altered	204	1	0	0	1	1	hsa-miR-615-5p				-0.23	-0.24	N/A
SSX2	ENST00000336777.5	synovial sarcoma, X breakpoint 2	5	1	0	1	0	0	hsa-miR-615-5p				-0.23	-0.23	N/A
NR2F6	ENST00000291442.3	nuclear receptor subfamily 2, group F, member 6	814	1	0	1	0	0	hsa-miR-615-5p				-0.23	-0.23	N/A
CCDC7	ENST00000277657.6	coiled-coil domain containing 7	5	1	0	0	1	0	hsa-miR-615-5p				-0.23	-0.23	N/A
PEF1	ENST00000373703.4	penta-EF-hand domain containing 1	1094	1	0	1	0	0	hsa-miR-615-5p				-0.23	-0.23	N/A
FBLN2	ENST00000404922.3	fibulin 2	59	1	0	1	0	0	hsa-miR-615-5p				-0.23	-0.23	N/A
STX4	ENST00000313843.3	syntaxin 4	53	1	0	1	0	1	hsa-miR-615-5p				-0.23	-0.23	N/A
GGT7	ENST00000336431.5	gamma-glutamyltransferase 7	16	1	1	0	0	0	hsa-miR-615-5p				-0.23	-0.23	N/A
ETNK2	ENST00000367201.3	ethanolamine kinase 2	7	2	0	1	1	0	hsa-miR-615-5p				-0.23	-0.23	N/A
CANT1	ENST00000392446.5	calcium activated nucleotidase 1	538	2	0	2	0	1	hsa-miR-615-5p				-0.23	-0.24	N/A
PREB	ENST00000260643.2	prolactin regulatory element binding	889	1	0	0	1	0	hsa-miR-615-5p				-0.23	-0.25	N/A
ELOVL6	ENST00000394607.3	ELOVL fatty acid elongase 6	901	2	0	0	2	0	hsa-miR-615-5p				-0.23	-0.23	N/A
ATG16L1	ENST00000392017.4	autophagy related 16-like 1 (S. cerevisiae)	552	1	1	0	0	1	hsa-miR-615-5p				-0.23	-0.23	N/A
FAM109B	ENST00000321753.3	family with sequence similarity 109, member B	78	1	0	0	1	0	hsa-miR-615-5p				-0.23	-0.23	N/A
TLX1	ENST00000467928.2	T-cell leukemia homeobox 1	47	1	1	0	0	0	hsa-miR-615-5p				-0.23	-0.23	N/A
AC019294.1	ENST00000543887.1		5	1	0	1	0	0	hsa-miR-615-5p				-0.23	-0.23	N/A
SLC8B1	ENST00000552014.1	solute carrier family 8 (sodium/lithium/calcium exchanger), member B1	34	1	0	1	0	2	hsa-miR-615-5p				-0.22	-0.26	N/A
SOX7	ENST00000554914.1	Transcription factor SOX-7; Uncharacterized protein; cDNA FLJ58508, highly similar to Transcription factor SOX-7	47	1	0	1	0	0	hsa-miR-615-5p				-0.22	-0.25	N/A
DCTN5	ENST00000300087.2	dynactin 5 (p25)	764	2	0	2	0	0	hsa-miR-615-5p				-0.22	-0.3	N/A
C19orf25	ENST00000588849.1	chromosome 19 open reading frame 25	498	2	0	1	1	2	hsa-miR-615-5p				-0.22	-0.38	N/A
DISP2	ENST00000267889.3	dispatched homolog 2 (Drosophila)	8	1	0	1	0	1	hsa-miR-615-5p				-0.22	-0.22	N/A
ATCAY	ENST00000450849.2	ataxia, cerebellar, Cayman type	5	2	0	1	1	1	hsa-miR-615-5p				-0.22	-0.22	N/A
PPAN-P2RY11	ENST00000428358.1	PPAN-P2RY11 readthrough	293	2	1	0	1	0	hsa-miR-615-5p				-0.22	-0.23	N/A
LY6D	ENST00000301263.4	lymphocyte antigen 6 complex, locus D	5	1	0	0	1	0	hsa-miR-615-5p				-0.22	-0.22	N/A
AC102948.2	ENST00000412360.1	Uncharacterized protein	5	1	0	0	1	0	hsa-miR-615-5p				-0.22	-0.22	N/A
CHST13	ENST00000319340.2	carbohydrate (chondroitin 4) sulfotransferase 13	1271	1	0	1	0	1	hsa-miR-615-5p				-0.22	-0.22	N/A
RUVBL2	ENST00000595090.1	RuvB-like AAA ATPase 2	376	1	0	0	1	0	hsa-miR-615-5p				-0.22	-0.22	N/A
INPP5D	ENST00000455936.2	inositol polyphosphate-5-phosphatase, 145kDa	22	1	1	0	0	0	hsa-miR-615-5p				-0.22	-0.22	N/A
RNF224	ENST00000445101.2	ring finger protein 224	5	1	0	0	1	0	hsa-miR-615-5p				-0.22	-0.22	N/A
FBXO18	ENST00000362091.4	F-box protein, helicase, 18	390	1	0	1	0	0	hsa-miR-615-5p				-0.22	-0.22	N/A
DOLPP1	ENST00000540102.1	dolichyldiphosphatase 1	963	1	0	1	0	0	hsa-miR-615-5p				-0.22	-0.22	N/A
FAM71E1	ENST00000600100.1	family with sequence similarity 71, member E1	89	1	0	0	1	0	hsa-miR-615-5p				-0.22	-0.22	N/A
TSC2	ENST00000568454.1	tuberous sclerosis 2	400	1	0	0	1	0	hsa-miR-615-5p				-0.22	-0.22	N/A
HDAC7	ENST00000380610.4	histone deacetylase 7	56	1	0	1	0	1	hsa-miR-615-5p				-0.22	-0.24	N/A
SLN	ENST00000531293.1	sarcolipin	5	1	0	0	1	0	hsa-miR-615-5p				-0.22	-0.22	N/A
RORC	ENST00000356728.6	RAR-related orphan receptor C	42	1	0	1	0	0	hsa-miR-615-5p				-0.22	-0.22	N/A
CMPK1	ENST00000371873.5	cytidine monophosphate (UMP-CMP) kinase 1, cytosolic	4366	1	0	0	1	1	hsa-miR-615-5p				-0.22	-0.22	N/A
TEX22	ENST00000451127.2	testis expressed 22	9	1	1	0	0	0	hsa-miR-615-5p				-0.22	-0.22	N/A
CD74	ENST00000377795.3	CD74 molecule, major histocompatibility complex, class II invariant chain	168	1	0	0	1	1	hsa-miR-615-5p				-0.22	-0.22	N/A
ID3	ENST00000374561.5	inhibitor of DNA binding 3, dominant negative helix-loop-helix protein	1295	1	0	1	0	0	hsa-miR-615-5p				-0.22	-0.22	N/A
CCDC88B	ENST00000356786.5	coiled-coil domain containing 88B	155	1	1	0	0	0	hsa-miR-615-5p				-0.22	-0.22	N/A
KIAA0319	ENST00000537886.1	KIAA0319	12	1	0	1	0	0	hsa-miR-615-5p				-0.22	-0.22	N/A
PMEPA1	ENST00000341744.3	prostate transmembrane protein, androgen induced 1	736	1	1	0	0	0	hsa-miR-615-5p				-0.22	-0.39	N/A
CRCP	ENST00000415001.2	CGRP receptor component	1776	1	0	1	0	0	hsa-miR-615-5p				-0.22	-0.22	N/A
TPPP3	ENST00000393957.2	tubulin polymerization-promoting protein family member 3	5	1	0	0	1	0	hsa-miR-615-5p				-0.22	-0.22	N/A
RARRES2	ENST00000223271.3	retinoic acid receptor responder (tazarotene induced) 2	345	1	0	0	1	0	hsa-miR-615-5p				-0.22	-0.22	N/A
CEP250	ENST00000397527.1	centrosomal protein 250kDa	25	1	1	0	0	0	hsa-miR-615-5p				-0.22	-0.22	N/A
EFHD2	ENST00000375980.4	EF-hand domain family, member D2	1411	2	0	1	1	0	hsa-miR-615-5p				-0.22	-0.28	N/A
FBXO10	ENST00000432825.2	F-box protein 10	14	3	1	0	2	1	hsa-miR-615-5p				-0.22	-0.22	N/A
SYT5	ENST00000590851.1	synaptotagmin V	5	3	0	1	2	1	hsa-miR-615-5p				-0.22	-0.22	N/A
EIF4B	ENST00000262056.9	eukaryotic translation initiation factor 4B	37	1	0	1	0	0	hsa-miR-615-5p				-0.22	-0.22	N/A
SORT1	ENST00000256637.6	sortilin 1	2111	1	0	0	1	0	hsa-miR-615-5p				-0.22	-0.25	N/A
KISS1	ENST00000367194.4	KiSS-1 metastasis-suppressor	14	1	0	0	1	0	hsa-miR-615-5p				-0.22	-0.22	N/A
SEMA4C	ENST00000305476.5	sema domain, immunoglobulin domain (Ig), transmembrane domain (TM) and short cytoplasmic domain, (semaphorin) 4C	31	1	1	0	0	0	hsa-miR-615-5p				-0.22	-0.22	N/A
ATP13A1	ENST00000291503.5	ATPase type 13A1	69	1	0	1	0	0	hsa-miR-615-5p				-0.22	-0.22	N/A
MPI	ENST00000566377.1	mannose phosphate isomerase	1018	1	0	1	0	0	hsa-miR-615-5p				-0.22	-0.22	N/A
SBK1	ENST00000341901.4	SH3 domain binding kinase 1	9	3	0	1	2	4	hsa-miR-615-5p				-0.22	-0.22	N/A
PAK1	ENST00000278568.4	p21 protein (Cdc42/Rac)-activated kinase 1	374	2	0	2	0	0	hsa-miR-615-5p				-0.21	-0.41	N/A
CD101	ENST00000256652.4	CD101 molecule	5	1	0	1	0	1	hsa-miR-615-5p				-0.21	-0.21	N/A
TBC1D22B	ENST00000373491.3	TBC1 domain family, member 22B	127	1	0	1	0	2	hsa-miR-615-5p				-0.21	-0.21	N/A
SYT13	ENST00000020926.3	synaptotagmin XIII	5	1	0	1	0	0	hsa-miR-615-5p				-0.21	-0.21	N/A
ACHE	ENST00000302913.4	acetylcholinesterase	14	2	0	2	0	1	hsa-miR-615-5p				-0.21	-0.27	N/A
IGDCC3	ENST00000327987.4	immunoglobulin superfamily, DCC subclass, member 3	464	2	0	2	0	1	hsa-miR-615-5p				-0.21	-0.21	N/A
TMEM132E	ENST00000321639.5	transmembrane protein 132E	461	2	0	2	0	0	hsa-miR-615-5p				-0.21	-0.21	N/A
CCL21	ENST00000259607.2	chemokine (C-C motif) ligand 21	5	1	0	0	1	0	hsa-miR-615-5p				-0.21	-0.21	N/A
PRR5L	ENST00000527487.1	proline rich 5 like	238	2	0	1	1	0	hsa-miR-615-5p				-0.21	-0.22	N/A
PPP2R5C	ENST00000422945.2	protein phosphatase 2, regulatory subunit B', gamma	1584	1	0	1	0	0	hsa-miR-615-5p				-0.21	-0.21	N/A
USP5	ENST00000229268.8	ubiquitin specific peptidase 5 (isopeptidase T)	104	1	0	1	0	0	hsa-miR-615-5p				-0.21	-0.21	N/A
TMEM43	ENST00000306077.4	transmembrane protein 43	2575	1	0	1	0	1	hsa-miR-615-5p				-0.21	-0.26	N/A
ZNF444	ENST00000592949.1	zinc finger protein 444	1792	1	0	1	0	0	hsa-miR-615-5p				-0.21	-0.21	N/A
MAPKBP1	ENST00000457542.2	mitogen-activated protein kinase binding protein 1	36	1	1	0	0	1	hsa-miR-615-5p				-0.21	-0.21	N/A
C9orf91	ENST00000374049.4	chromosome 9 open reading frame 91	151	1	0	1	0	1	hsa-miR-615-5p				-0.21	-0.21	N/A
GSTM5	ENST00000369813.1	glutathione S-transferase mu 5	5	1	0	1	0	0	hsa-miR-615-5p				-0.21	-0.21	N/A
FAM83E	ENST00000263266.3	family with sequence similarity 83, member E	5	1	0	0	1	0	hsa-miR-615-5p				-0.21	-0.21	N/A
LIX1	ENST00000274382.4	Lix1 homolog (chicken)	5	1	0	1	0	0	hsa-miR-615-5p				-0.21	-0.21	N/A
SLC25A29	ENST00000392908.3	solute carrier family 25 (mitochondrial carnitine/acylcarnitine carrier), member 29	1101	1	0	1	0	0	hsa-miR-615-5p				-0.21	-0.21	N/A
CDC42BPB	ENST00000361246.2	CDC42 binding protein kinase beta (DMPK-like)	615	1	0	1	0	0	hsa-miR-615-5p				-0.21	-0.21	N/A
SLC22A12	ENST00000377567.2	solute carrier family 22 (organic anion/urate transporter), member 12	5	1	0	0	1	0	hsa-miR-615-5p				-0.21	-0.21	N/A
FAM168A	ENST00000064778.4	family with sequence similarity 168, member A	68	3	0	1	2	1	hsa-miR-615-5p				-0.21	-0.32	N/A
FASN	ENST00000306749.2	fatty acid synthase	37	2	0	2	0	1	hsa-miR-615-5p				-0.21	-0.29	N/A
SELPLG	ENST00000388962.3	selectin P ligand	20	2	0	0	2	3	hsa-miR-615-5p				-0.21	-0.21	N/A
MFAP4	ENST00000497081.2	microfibrillar-associated protein 4	67	1	0	1	0	0	hsa-miR-615-5p				-0.21	-0.21	N/A
PACS1	ENST00000320580.4	phosphofurin acidic cluster sorting protein 1	87	1	0	1	0	1	hsa-miR-615-5p				-0.21	-0.21	N/A
ATG9A	ENST00000396761.2	autophagy related 9A	50	1	0	1	0	0	hsa-miR-615-5p				-0.21	-0.21	N/A
C1orf158	ENST00000288048.5	chromosome 1 open reading frame 158	5	1	1	0	0	0	hsa-miR-615-5p				-0.21	-0.21	N/A
SCRT2	ENST00000246104.6	scratch homolog 2, zinc finger protein (Drosophila)	5	2	1	1	0	2	hsa-miR-615-5p				-0.21	-0.21	N/A
HRK	ENST00000257572.5	harakiri, BCL2 interacting protein (contains only BH3 domain)	19	3	0	1	2	0	hsa-miR-615-5p				-0.21	-0.32	N/A
ZFX	ENST00000539115.1	zinc finger protein, X-linked	583	1	1	0	0	0	hsa-miR-615-5p				-0.21	-0.38	N/A
MAVS	ENST00000428216.2	mitochondrial antiviral signaling protein	211	3	2	0	1	2	hsa-miR-615-5p				-0.21	-0.29	N/A
ARID5B	ENST00000279873.7	AT rich interactive domain 5B (MRF1-like)	397	1	1	0	0	0	hsa-miR-615-5p				-0.21	-0.21	N/A
HAVCR1	ENST00000523175.1	hepatitis A virus cellular receptor 1	77	2	0	0	2	0	hsa-miR-615-5p				-0.21	-0.21	N/A
ST6GALNAC6	ENST00000373146.1	ST6 (alpha-N-acetyl-neuraminyl-2,3-beta-galactosyl-1,3)-N-acetylgalactosaminide alpha-2,6-sialyltransferase 6	28	1	0	1	0	0	hsa-miR-615-5p				-0.21	-0.21	N/A
SLC18B1	ENST00000275227.4	solute carrier family 18, subfamily B, member 1	792	1	0	1	0	0	hsa-miR-615-5p				-0.21	-0.21	N/A
B4GALNT3	ENST00000266383.5	beta-1,4-N-acetyl-galactosaminyl transferase 3	5	1	1	0	0	0	hsa-miR-615-5p				-0.21	-0.21	N/A
ASIC4	ENST00000347842.3	acid-sensing (proton-gated) ion channel family member 4	5	1	0	1	0	0	hsa-miR-615-5p				-0.21	-0.21	N/A
DEGS1	ENST00000323699.4	delta(4)-desaturase, sphingolipid 1	1549	1	0	0	1	0	hsa-miR-615-5p				-0.21	-0.21	N/A
GPR20	ENST00000377741.3	G protein-coupled receptor 20	34	2	0	1	1	2	hsa-miR-615-5p				-0.21	-0.25	N/A
BCAP29	ENST00000005259.4	B-cell receptor-associated protein 29	326	1	1	0	0	0	hsa-miR-615-5p				-0.21	-0.33	N/A
CYTH2	ENST00000427476.1	cytohesin 2	383	2	0	2	0	1	hsa-miR-615-5p				-0.21	-0.41	N/A
LMX1B	ENST00000355497.5	LIM homeobox transcription factor 1, beta	8	3	1	1	1	1	hsa-miR-615-5p				-0.21	-0.21	N/A
DFNB31	ENST00000265134.6	deafness, autosomal recessive 31	35	1	1	0	0	0	hsa-miR-615-5p				-0.21	-0.21	N/A
TMEM221	ENST00000341130.5	transmembrane protein 221	5	1	0	1	0	0	hsa-miR-615-5p				-0.21	-0.21	N/A
IL36RN	ENST00000346807.3	interleukin 36 receptor antagonist	5	1	0	1	0	0	hsa-miR-615-5p				-0.21	-0.21	N/A
MED27	ENST00000357028.2	mediator complex subunit 27	68	1	0	0	1	0	hsa-miR-615-5p				-0.21	-0.21	N/A
DNAI1	ENST00000242317.4	dynein, axonemal, intermediate chain 1	5	1	0	0	1	0	hsa-miR-615-5p				-0.21	-0.21	N/A
XRCC5	ENST00000392133.3	X-ray repair complementing defective repair in Chinese hamster cells 5 (double-strand-break rejoining)	14802	1	0	0	1	2	hsa-miR-615-5p				-0.21	-0.21	N/A
RBBP8NL	ENST00000252998.1	RBBP8 N-terminal like	5	1	0	1	0	0	hsa-miR-615-5p				-0.21	-0.21	N/A
ZNF500	ENST00000219478.6	zinc finger protein 500	14	2	0	1	1	1	hsa-miR-615-5p				-0.21	-0.39	N/A
FKBP5	ENST00000536438.1	FK506 binding protein 5	32	2	0	1	1	0	hsa-miR-615-5p				-0.21	-0.25	N/A
WNT7A	ENST00000285018.4	wingless-type MMTV integration site family, member 7A	5	1	0	1	0	0	hsa-miR-615-5p				-0.21	-0.21	N/A
CITED4	ENST00000372638.2	Cbp/p300-interacting transactivator, with Glu/Asp-rich carboxy-terminal domain, 4	18	1	0	0	1	0	hsa-miR-615-5p				-0.21	-0.21	N/A
CDC20B	ENST00000334206.5	cell division cycle 20B	5	1	0	0	1	0	hsa-miR-615-5p				-0.21	-0.21	N/A
TSPYL5	ENST00000322128.3	TSPY-like 5	20	1	1	0	0	0	hsa-miR-615-5p				-0.21	-0.21	N/A
LPGAT1	ENST00000366997.4	lysophosphatidylglycerol acyltransferase 1	135	1	0	1	0	0	hsa-miR-615-5p				-0.21	-0.21	N/A
EPN3	ENST00000268933.3	epsin 3	5	1	0	1	0	0	hsa-miR-615-5p				-0.21	-0.21	N/A
CIRBP	ENST00000444172.2	cold inducible RNA binding protein	4799	1	0	1	0	0	hsa-miR-615-5p				-0.21	-0.22	N/A
ZNF469	ENST00000437464.1	zinc finger protein 469	139	1	0	0	1	0	hsa-miR-615-5p				-0.21	-0.21	N/A
GPD1	ENST00000301149.3	glycerol-3-phosphate dehydrogenase 1 (soluble)	5	1	0	1	0	0	hsa-miR-615-5p				-0.21	-0.21	N/A
ZNF746	ENST00000340622.3	zinc finger protein 746	54	2	0	2	0	0	hsa-miR-615-5p				-0.21	-0.47	N/A
ZSCAN29	ENST00000562072.1	zinc finger and SCAN domain containing 29	32	1	0	0	1	0	hsa-miR-615-5p				-0.2	-0.2	N/A
WSCD2	ENST00000332082.4	WSC domain containing 2	5	1	0	1	0	2	hsa-miR-615-5p				-0.2	-0.2	N/A
SELV	ENST00000335426.4	Selenoprotein V	5	1	0	0	1	0	hsa-miR-615-5p				-0.2	-0.2	N/A
TST	ENST00000403892.3	thiosulfate sulfurtransferase (rhodanese)	61	1	0	0	1	0	hsa-miR-615-5p				-0.2	-0.2	N/A
SHPK	ENST00000225519.3	sedoheptulokinase	40	2	0	1	1	0	hsa-miR-615-5p				-0.2	-0.24	N/A
KPNB1	ENST00000290158.4	karyopherin (importin) beta 1	465	1	0	1	0	0	hsa-miR-615-5p				-0.2	-0.2	N/A
SRRM4	ENST00000267260.4	serine/arginine repetitive matrix 4	22	3	1	2	0	0	hsa-miR-615-5p				-0.2	-0.2	N/A
UBE2N	ENST00000550657.1	ubiquitin-conjugating enzyme E2N	321	1	0	1	0	0	hsa-miR-615-5p				-0.2	-0.2	N/A
PYCR1	ENST00000329875.8	pyrroline-5-carboxylate reductase 1	157	2	0	1	1	0	hsa-miR-615-5p				-0.2	-0.25	N/A
TYRO3	ENST00000263798.3	TYRO3 protein tyrosine kinase	70	2	1	0	1	0	hsa-miR-615-5p				-0.2	-0.2	N/A
NPDC1	ENST00000371600.3	neural proliferation, differentiation and control, 1	2154	1	0	1	0	2	hsa-miR-615-5p				-0.2	-0.2	N/A
NCS1	ENST00000372398.3	neuronal calcium sensor 1	1083	3	0	2	1	0	hsa-miR-615-5p				-0.2	-0.27	N/A
GAK	ENST00000314167.4	cyclin G associated kinase	8	1	0	1	0	0	hsa-miR-615-5p				-0.2	-0.2	N/A
PSME3	ENST00000541124.1	proteasome (prosome, macropain) activator subunit 3 (PA28 gamma; Ki)	3605	1	0	0	1	0	hsa-miR-615-5p				-0.2	-0.2	N/A
TNFRSF13C	ENST00000291232.3	tumor necrosis factor receptor superfamily, member 13C	36	5	0	4	1	4	hsa-miR-615-5p				-0.2	-0.28	N/A
WWC2	ENST00000403733.3	WW and C2 domain containing 2	717	1	0	1	0	0	hsa-miR-615-5p				-0.2	-0.21	N/A
KRTAP5-10	ENST00000398531.1	keratin associated protein 5-10	5	1	0	0	1	0	hsa-miR-615-5p				-0.2	-0.2	N/A
TRIM47	ENST00000254816.2	tripartite motif containing 47	11	1	0	1	0	0	hsa-miR-615-5p				-0.2	-0.2	N/A
KLF6	ENST00000542957.1	Kruppel-like factor 6	4644	1	1	0	0	1	hsa-miR-615-5p				-0.2	-0.2	N/A
SHH	ENST00000297261.2	sonic hedgehog	32	1	0	1	0	1	hsa-miR-615-5p				-0.2	-0.25	N/A
SH3TC2	ENST00000502274.1	SH3 domain and tetratricopeptide repeats 2	31	2	0	0	2	2	hsa-miR-615-5p				-0.2	-0.21	N/A
KLHL30	ENST00000409223.1	kelch-like family member 30	5	1	1	0	0	1	hsa-miR-615-5p				-0.2	-0.2	N/A
SIM2	ENST00000290399.6	single-minded homolog 2 (Drosophila)	108	1	0	1	0	0	hsa-miR-615-5p				-0.2	-0.2	N/A
WFDC1	ENST00000219454.5	WAP four-disulfide core domain 1	196	1	0	0	1	0	hsa-miR-615-5p				-0.2	-0.2	N/A
NR4A1	ENST00000394824.2	nuclear receptor subfamily 4, group A, member 1	7896	2	0	1	1	0	hsa-miR-615-5p				-0.2	-0.2	N/A
SH3RF2	ENST00000511217.1	SH3 domain containing ring finger 2	53	2	0	0	2	0	hsa-miR-615-5p				-0.2	-0.2	N/A
C1orf200	ENST00000377320.3	chromosome 1 open reading frame 200	5	1	0	1	0	1	hsa-miR-615-5p				-0.2	-0.2	N/A
MROH6	ENST00000398882.3	maestro heat-like repeat family member 6	24	1	1	0	0	1	hsa-miR-615-5p				-0.2	-0.2	N/A
TRPM6	ENST00000360774.1	transient receptor potential cation channel, subfamily M, member 6	21	1	0	1	0	0	hsa-miR-615-5p				-0.2	-0.2	N/A
SMPD3	ENST00000219334.5	sphingomyelin phosphodiesterase 3, neutral membrane (neutral sphingomyelinase II)	9	4	0	3	1	2	hsa-miR-615-5p				-0.2	-0.2	N/A
GRM6	ENST00000231188.5	glutamate receptor, metabotropic 6	5	2	0	1	1	1	hsa-miR-615-5p				-0.2	-0.2	N/A
MSI1	ENST00000257552.2	musashi RNA-binding protein 1	287	2	0	0	2	3	hsa-miR-615-5p				-0.2	-0.2	N/A
IFITM5	ENST00000382614.2	interferon induced transmembrane protein 5	5	1	0	0	1	1	hsa-miR-615-5p				-0.2	-0.2	N/A
PNMAL2	ENST00000599531.1	paraneoplastic Ma antigen family-like 2	10	1	1	0	0	1	hsa-miR-615-5p				-0.2	-0.2	N/A
SH3PXD2A	ENST00000369774.4	SH3 and PX domains 2A	152	2	0	1	1	1	hsa-miR-615-5p				-0.2	-0.22	N/A
STK11	ENST00000326873.7	serine/threonine kinase 11	377	1	1	0	0	1	hsa-miR-615-5p				-0.2	-0.27	N/A
UNC13B	ENST00000378495.3	unc-13 homolog B (C. elegans)	1019	1	1	0	0	1	hsa-miR-615-5p				-0.2	-0.2	N/A
KIFC3	ENST00000465878.2	kinesin family member C3	65	1	0	1	0	1	hsa-miR-615-5p				-0.2	-0.2	N/A
TBC1D3H	ENST00000394359.3	TBC1 domain family, member 3H	5	1	0	0	1	0	hsa-miR-615-5p				-0.2	-0.2	N/A
CCDC120	ENST00000376396.3	coiled-coil domain containing 120	170	1	1	0	0	2	hsa-miR-615-5p				-0.2	-0.2	N/A
COLGALT1	ENST00000252599.4	collagen beta(1-O)galactosyltransferase 1	427	1	0	1	0	0	hsa-miR-615-5p				-0.2	-0.2	N/A
CELSR3	ENST00000164024.4	cadherin, EGF LAG seven-pass G-type receptor 3	13	2	1	0	1	0	hsa-miR-615-5p				-0.2	-0.22	N/A
C8G	ENST00000224181.3	complement component 8, gamma polypeptide	7	1	0	0	1	1	hsa-miR-615-5p				-0.2	-0.28	N/A
GPRIN2	ENST00000374314.4	G protein regulated inducer of neurite outgrowth 2	5	3	0	2	1	1	hsa-miR-615-5p				-0.2	-0.2	N/A
ARHGEF17	ENST00000263674.3	Rho guanine nucleotide exchange factor (GEF) 17	729	2	1	1	0	1	hsa-miR-615-5p				-0.2	-0.2	N/A
TP63	ENST00000392460.3	tumor protein p63	0	1	1	0	0	0	hsa-miR-615-5p				-0.2	-0.2	N/A
GRIN2D	ENST00000263269.3	glutamate receptor, ionotropic, N-methyl D-aspartate 2D	5	3	0	1	2	1	hsa-miR-615-5p				-0.2	-0.2	N/A
ZBTB47	ENST00000457842.3	zinc finger and BTB domain containing 47	81	2	1	1	0	0	hsa-miR-615-5p				-0.2	-0.24	N/A
KLK5	ENST00000391809.2	kallikrein-related peptidase 5	5	1	0	0	1	0	hsa-miR-615-5p				-0.2	-0.2	N/A
HIST1H2AK	ENST00000330180.2	histone cluster 1, H2ak	26	1	0	1	0	0	hsa-miR-615-5p				-0.2	-0.29	N/A
NAALADL1	ENST00000339885.2	N-acetylated alpha-linked acidic dipeptidase-like 1	5	1	0	0	1	1	hsa-miR-615-5p				-0.2	-0.2	N/A
PVR	ENST00000425690.3	poliovirus receptor	761	2	1	0	1	2	hsa-miR-615-5p				-0.2	-0.2	N/A
ATG7	ENST00000354449.3	autophagy related 7	1467	2	0	1	1	1	hsa-miR-615-5p				-0.2	-0.23	N/A
KLK3	ENST00000326003.2	kallikrein-related peptidase 3	5	1	0	1	0	0	hsa-miR-615-5p				-0.2	-0.2	N/A
SLC24A1	ENST00000261892.6	solute carrier family 24 (sodium/potassium/calcium exchanger), member 1	92	1	0	1	0	0	hsa-miR-615-5p				-0.2	-0.2	N/A
TBC1D3B	ENST00000454519.3	TBC1 domain family, member 3B	5	1	0	0	1	0	hsa-miR-615-5p				-0.2	-0.2	N/A
ZFYVE28	ENST00000508471.1	zinc finger, FYVE domain containing 28	18	3	0	1	2	0	hsa-miR-615-5p				-0.2	-0.21	N/A
PDAP1	ENST00000350498.3	PDGFA associated protein 1	208	1	0	0	1	0	hsa-miR-615-5p				-0.2	-0.21	N/A
LRRC3DN	ENST00000596691.1	LRRC3 downstream neighbor (non-protein coding)	221	1	0	0	1	1	hsa-miR-615-5p				-0.2	-0.2	N/A
UBALD1	ENST00000590965.1	UBA-like domain containing 1	41	1	0	1	0	1	hsa-miR-615-5p				-0.2	-0.2	N/A
ACP1	ENST00000272067.6	acid phosphatase 1, soluble	499	1	0	0	1	0	hsa-miR-615-5p				-0.2	-0.2	N/A
POFUT1	ENST00000375749.3	protein O-fucosyltransferase 1	647	1	0	1	0	1	hsa-miR-615-5p				-0.2	-0.2	N/A
FBXO27	ENST00000292853.4	F-box protein 27	53	1	0	1	0	1	hsa-miR-615-5p				-0.2	-0.2	N/A
CILP2	ENST00000586018.1	cartilage intermediate layer protein 2	19	1	0	0	1	0	hsa-miR-615-5p				-0.2	-0.2	N/A
RCOR1	ENST00000262241.6	REST corepressor 1	403	1	0	0	1	1	hsa-miR-615-5p				-0.2	-0.2	N/A
DNAJC16	ENST00000375847.3	DnaJ (Hsp40) homolog, subfamily C, member 16	366	1	1	0	0	0	hsa-miR-615-5p				-0.2	-0.21	N/A
L1CAM	ENST00000370060.1	L1 cell adhesion molecule	439	1	0	1	0	0	hsa-miR-615-5p				-0.2	-0.2	N/A
PARP12	ENST00000263549.3	poly (ADP-ribose) polymerase family, member 12	16	1	0	1	0	0	hsa-miR-615-5p				-0.2	-0.23	N/A
INHBE	ENST00000266646.2	inhibin, beta E	268	1	0	1	0	1	hsa-miR-615-5p				-0.2	-0.2	N/A
PAQR4	ENST00000318782.8	progestin and adipoQ receptor family member IV	703	1	0	1	0	0	hsa-miR-615-5p				-0.2	-0.2	N/A
RAB3A	ENST00000222256.4	RAB3A, member RAS oncogene family	10	1	0	1	0	1	hsa-miR-615-5p				-0.2	-0.2	N/A
DOK1	ENST00000340004.6	docking protein 1, 62kDa (downstream of tyrosine kinase 1)	331	1	0	0	1	1	hsa-miR-615-5p				-0.2	-0.2	N/A
EFCC1	ENST00000436022.2	EF-hand and coiled-coil domain containing 1	5	1	0	0	1	0	hsa-miR-615-5p				-0.2	-0.2	N/A
PDDC1	ENST00000319863.8	Parkinson disease 7 domain containing 1	529	2	0	1	1	0	hsa-miR-615-5p				-0.2	-0.2	N/A
SLC25A42	ENST00000318596.7	solute carrier family 25, member 42	1088	1	0	0	1	3	hsa-miR-615-5p				-0.2	-0.2	N/A
KLHDC7A	ENST00000400664.1	kelch domain containing 7A	5	2	1	0	1	2	hsa-miR-615-5p				-0.2	-0.2	N/A
ZC3H7B	ENST00000352645.4	zinc finger CCCH-type containing 7B	888	1	0	1	0	2	hsa-miR-615-5p				-0.2	-0.2	N/A
YY1	ENST00000262238.4	YY1 transcription factor	1803	2	1	0	1	1	hsa-miR-615-5p				-0.19	-0.33	N/A
TMC6	ENST00000590602.1	transmembrane channel-like 6	11	4	0	0	4	2	hsa-miR-615-5p				-0.19	-0.47	N/A
CHRND	ENST00000258385.3	cholinergic receptor, nicotinic, delta (muscle)	5	1	0	0	1	1	hsa-miR-615-5p				-0.19	-0.27	N/A
ARHGEF4	ENST00000392953.3	Rho guanine nucleotide exchange factor (GEF) 4	189	2	1	0	1	1	hsa-miR-615-5p				-0.19	-0.19	N/A
SH2D1B	ENST00000367929.2	SH2 domain containing 1B	5	1	0	1	0	0	hsa-miR-615-5p				-0.19	-0.19	N/A
CPNE5	ENST00000244751.2	copine V	13	1	1	0	0	1	hsa-miR-615-5p				-0.19	-0.19	N/A
TMEM184A	ENST00000297477.5	transmembrane protein 184A	28	2	1	1	0	1	hsa-miR-615-5p				-0.19	-0.19	N/A
FBLIM1	ENST00000375771.1	filamin binding LIM protein 1	581	1	0	1	0	0	hsa-miR-615-5p				-0.19	-0.19	N/A
MXD3	ENST00000439742.2	MAX dimerization protein 3	175	1	0	1	0	0	hsa-miR-615-5p				-0.19	-0.19	N/A
SEPT10	ENST00000397712.2	septin 10	50	1	0	0	1	0	hsa-miR-615-5p				-0.19	-0.19	N/A
FLOT2	ENST00000394906.2	flotillin 2	37	2	0	0	2	0	hsa-miR-615-5p				-0.19	-0.19	N/A
BRD2	ENST00000374825.4	bromodomain containing 2	695	1	0	1	0	0	hsa-miR-615-5p				-0.19	-0.19	N/A
LMAN2L	ENST00000264963.4	lectin, mannose-binding 2-like	355	2	0	2	0	0	hsa-miR-615-5p				-0.19	-0.37	N/A
ITGAV	ENST00000261023.3	integrin, alpha V	2407	1	0	1	0	0	hsa-miR-615-5p				-0.19	-0.2	N/A
MIDN	ENST00000591446.2	midnolin	621	1	0	1	0	0	hsa-miR-615-5p				-0.19	-0.19	N/A
NLGN3	ENST00000374051.3	neuroligin 3	15	1	0	1	0	1	hsa-miR-615-5p				-0.19	-0.19	N/A
SOAT2	ENST00000301466.3	sterol O-acyltransferase 2	823	1	0	0	1	0	hsa-miR-615-5p				-0.19	-0.19	N/A
AEBP1	ENST00000450684.2	AE binding protein 1	246	1	0	0	1	0	hsa-miR-615-5p				-0.19	-0.19	N/A
RAPGEF5	ENST00000401957.2	Rap guanine nucleotide exchange factor (GEF) 5	32	2	0	1	1	0	hsa-miR-615-5p				-0.19	-0.19	N/A
IGSF23	ENST00000402988.1	immunoglobulin superfamily, member 23	5	1	0	0	1	0	hsa-miR-615-5p				-0.19	-0.19	N/A
FASTK	ENST00000540185.1	Fas-activated serine/threonine kinase	645	1	0	1	0	0	hsa-miR-615-5p				-0.19	-0.19	N/A
HS6ST1	ENST00000259241.6	heparan sulfate 6-O-sulfotransferase 1	22	1	0	1	0	0	hsa-miR-615-5p				-0.19	-0.19	N/A
ACPP	ENST00000336375.5	acid phosphatase, prostate	22	1	0	1	0	0	hsa-miR-615-5p				-0.19	-0.19	N/A
ZDHHC12	ENST00000372663.4	zinc finger, DHHC-type containing 12	56	1	0	0	1	1	hsa-miR-615-5p				-0.19	-0.19	N/A
MARC1	ENST00000366910.5	mitochondrial amidoxime reducing component 1	1613	1	0	1	0	0	hsa-miR-615-5p				-0.19	-0.19	N/A
BCL2L12	ENST00000246784.3	BCL2-like 12 (proline rich)	355	1	0	1	0	0	hsa-miR-615-5p				-0.19	-0.19	N/A
PTGES	ENST00000340607.4	prostaglandin E synthase	248	2	0	1	1	0	hsa-miR-615-5p				-0.19	-0.19	N/A
ABCD4	ENST00000356924.4	ATP-binding cassette, sub-family D (ALD), member 4	134	1	0	1	0	0	hsa-miR-615-5p				-0.19	-0.19	N/A
LDLR	ENST00000558518.1	low density lipoprotein receptor	1462	2	0	1	1	1	hsa-miR-615-5p				-0.19	-0.21	N/A
DNAJB2	ENST00000336576.5	DnaJ (Hsp40) homolog, subfamily B, member 2	2187	1	1	0	0	1	hsa-miR-615-5p				-0.19	-0.19	N/A
PITPNM3	ENST00000421306.3	PITPNM family member 3	5	2	0	2	0	2	hsa-miR-615-5p				-0.19	-0.19	N/A
EMP2	ENST00000359543.3	epithelial membrane protein 2	1725	1	0	1	0	1	hsa-miR-615-5p				-0.19	-0.19	N/A
GALNT9	ENST00000397325.2	UDP-N-acetyl-alpha-D-galactosamine:polypeptide N-acetylgalactosaminyltransferase 9 (GalNAc-T9)	5	1	0	1	0	0	hsa-miR-615-5p				-0.19	-0.19	N/A
TBC1D24	ENST00000567020.1	TBC1 domain family, member 24	269	2	2	0	0	0	hsa-miR-615-5p				-0.19	-0.19	N/A
AC093157.1	ENST00000593496.1	Uncharacterized protein	5	1	0	0	1	0	hsa-miR-615-5p				-0.19	-0.19	N/A
APOE	ENST00000252486.4	apolipoprotein E	1868	1	0	0	1	0	hsa-miR-615-5p				-0.19	-0.19	N/A
IVL	ENST00000368764.3	involucrin	5	1	0	0	1	0	hsa-miR-615-5p				-0.19	-0.19	N/A
MYH10	ENST00000360416.3	myosin, heavy chain 10, non-muscle	134	1	0	1	0	0	hsa-miR-615-5p				-0.19	-0.2	N/A
MFI2	ENST00000296350.5	antigen p97 (melanoma associated) identified by monoclonal antibodies 133.2 and 96.5	143	2	0	2	0	0	hsa-miR-615-5p				-0.19	-0.19	N/A
SIN3B	ENST00000379803.1	SIN3 transcription regulator family member B	1084	1	1	0	0	2	hsa-miR-615-5p				-0.19	-0.19	N/A
SNX3	ENST00000230085.8	sorting nexin 3	1843	1	0	0	1	0	hsa-miR-615-5p				-0.19	-0.19	N/A
APH1A	ENST00000360244.4	APH1A gamma secretase subunit	475	2	0	2	0	0	hsa-miR-615-5p				-0.19	-0.19	N/A
NPB	ENST00000333383.7	neuropeptide B	13	1	0	0	1	0	hsa-miR-615-5p				-0.19	-0.19	N/A
SNCG	ENST00000348795.4	synuclein, gamma (breast cancer-specific protein 1)	375	1	0	0	1	0	hsa-miR-615-5p				-0.19	-0.19	N/A
TEX261	ENST00000272438.4	testis expressed 261	359	1	0	1	0	3	hsa-miR-615-5p				-0.19	-0.25	N/A
SV2A	ENST00000369146.3	synaptic vesicle glycoprotein 2A	10	1	0	1	0	0	hsa-miR-615-5p				-0.19	-0.19	N/A
SNX20	ENST00000330943.4	sorting nexin 20	5	1	0	1	0	0	hsa-miR-615-5p				-0.19	-0.19	N/A
MTF1	ENST00000373036.4	metal-regulatory transcription factor 1	98	1	1	0	0	0	hsa-miR-615-5p				-0.19	-0.19	N/A
IRF1	ENST00000245414.4	interferon regulatory factor 1	266	2	0	0	2	0	hsa-miR-615-5p				-0.19	-0.19	N/A
LOXL1	ENST00000261921.7	lysyl oxidase-like 1	1361	1	0	0	1	0	hsa-miR-615-5p				-0.19	-0.19	N/A
CTC-260F20.3	ENST00000555938.1	Uncharacterized protein	5	1	0	0	1	0	hsa-miR-615-5p				-0.19	-0.19	N/A
ALPK3	ENST00000258888.5	alpha-kinase 3	16	1	0	1	0	0	hsa-miR-615-5p				-0.19	-0.19	N/A
GREB1	ENST00000381486.2	growth regulation by estrogen in breast cancer 1	40	1	1	0	0	0	hsa-miR-615-5p				-0.18	-0.18	N/A
DYDC2	ENST00000372199.1	DPY30 domain containing 2	5	1	0	1	0	0	hsa-miR-615-5p				-0.18	-0.18	N/A
CTIF	ENST00000256413.3	CBP80/20-dependent translation initiation factor	154	2	0	1	1	1	hsa-miR-615-5p				-0.18	-0.3	N/A
SHROOM2	ENST00000380913.3	shroom family member 2	121	1	0	0	1	1	hsa-miR-615-5p				-0.18	-0.18	N/A
AC104841.2	ENST00000601871.1	HCG1777198, isoform CRA_a; PRO2900; Uncharacterized protein	5	1	0	0	1	0	hsa-miR-615-5p				-0.18	-0.18	N/A
C2orf71	ENST00000331664.5	chromosome 2 open reading frame 71	5	1	0	0	1	0	hsa-miR-615-5p				-0.18	-0.18	N/A
CKS1B	ENST00000308987.5	CDC28 protein kinase regulatory subunit 1B	186	1	0	0	1	0	hsa-miR-615-5p				-0.18	-0.18	N/A
GNG7	ENST00000382159.3	guanine nucleotide binding protein (G protein), gamma 7	92	6	3	0	3	1	hsa-miR-615-5p				-0.18	-1.01	N/A
C1QTNF2	ENST00000393975.3	C1q and tumor necrosis factor related protein 2	9	1	0	0	1	1	hsa-miR-615-5p				-0.18	-0.2	N/A
CDK5R2	ENST00000302625.4	cyclin-dependent kinase 5, regulatory subunit 2 (p39)	24	1	0	1	0	1	hsa-miR-615-5p				-0.18	-0.18	N/A
AC139100.2	ENST00000588226.1	Uncharacterized protein	55	1	0	1	0	0	hsa-miR-615-5p				-0.18	-0.18	N/A
C12orf61	ENST00000408887.2	chromosome 12 open reading frame 61	5	1	0	1	0	0	hsa-miR-615-5p				-0.18	-0.18	N/A
TSSC4	ENST00000380992.1	tumor suppressing subtransferable candidate 4	202	1	0	0	1	0	hsa-miR-615-5p				-0.18	-0.18	N/A
EIF2AK4	ENST00000382727.2	eukaryotic translation initiation factor 2 alpha kinase 4	805	1	0	0	1	0	hsa-miR-615-5p				-0.18	-0.18	N/A
ANK1	ENST00000289734.7	ankyrin 1, erythrocytic	5	3	1	2	0	0	hsa-miR-615-5p				-0.18	-0.18	N/A
FAM98B	ENST00000397609.2	family with sequence similarity 98, member B	850	1	0	0	1	0	hsa-miR-615-5p				-0.18	-0.19	N/A
TMEM201	ENST00000340305.5	transmembrane protein 201	164	2	0	1	1	0	hsa-miR-615-5p				-0.18	-0.18	N/A
RP11-363G10.2	ENST00000375625.3		5	1	0	0	1	0	hsa-miR-615-5p				-0.18	-0.18	N/A
IKZF2	ENST00000457361.1	IKAROS family zinc finger 2 (Helios)	32	1	0	1	0	0	hsa-miR-615-5p				-0.18	-0.18	N/A
SCRIB	ENST00000356994.2	scribbled planar cell polarity protein	16	1	0	0	1	0	hsa-miR-615-5p				-0.18	-0.18	N/A
CHTF8	ENST00000448552.2	CTF8, chromosome transmission fidelity factor 8 homolog (S. cerevisiae)	13	2	0	0	2	0	hsa-miR-615-5p				-0.18	-0.18	N/A
KRTAP5-2	ENST00000412090.1	keratin associated protein 5-2	5	1	0	0	1	0	hsa-miR-615-5p				-0.18	-0.18	N/A
RP11-114H20.1	ENST00000375644.3		5	1	0	0	1	0	hsa-miR-615-5p				-0.18	-0.18	N/A
TMEM259	ENST00000333175.5	transmembrane protein 259	1339	1	0	1	0	1	hsa-miR-615-5p				-0.18	-0.18	N/A
DDX19A	ENST00000302243.7	DEAD (Asp-Glu-Ala-Asp) box polypeptide 19A	148	2	0	1	1	2	hsa-miR-615-5p				-0.18	-0.2	N/A
CEACAM19	ENST00000358777.4	carcinoembryonic antigen-related cell adhesion molecule 19	11	1	0	1	0	0	hsa-miR-615-5p				-0.18	-0.18	N/A
TRPM8	ENST00000324695.4	transient receptor potential cation channel, subfamily M, member 8	5	1	0	1	0	1	hsa-miR-615-5p				-0.18	-0.18	N/A
OSR2	ENST00000435298.2	odd-skipped related 2 (Drosophila)	184	1	0	0	1	0	hsa-miR-615-5p				-0.18	-0.18	N/A
TFR2	ENST00000431692.1	transferrin receptor 2	330	2	0	1	1	0	hsa-miR-615-5p				-0.18	-0.18	N/A
TEAD3	ENST00000402886.3	TEA domain family member 3	137	1	0	0	1	0	hsa-miR-615-5p				-0.18	-0.18	N/A
AC135983.2	ENST00000593303.1	Protein LOC100996413	5	1	0	1	0	0	hsa-miR-615-5p				-0.18	-0.18	N/A
R3HDM2	ENST00000347140.3	R3H domain containing 2	5	1	0	0	1	1	hsa-miR-615-5p				-0.18	-0.18	N/A
RBAK-RBAKDN	ENST00000396904.2	RBAK-RBAKDN readthrough	5	1	0	0	1	0	hsa-miR-615-5p				-0.18	-0.18	N/A
B3GALT5	ENST00000380620.4	UDP-Gal:betaGlcNAc beta 1,3-galactosyltransferase, polypeptide 5	5	3	0	1	2	3	hsa-miR-615-5p				-0.18	-0.18	N/A
CHD1L	ENST00000369258.4	chromodomain helicase DNA binding protein 1-like	713	1	0	0	1	0	hsa-miR-615-5p				-0.18	-0.18	N/A
RAD9A	ENST00000307980.2	RAD9 homolog A (S. pombe)	38	1	0	1	0	1	hsa-miR-615-5p				-0.18	-0.19	N/A
GREM1	ENST00000560677.1	gremlin 1, DAN family BMP antagonist	752	1	0	0	1	0	hsa-miR-615-5p				-0.18	-0.19	N/A
NCKAP5L	ENST00000335999.6	NCK-associated protein 5-like	141	1	0	1	0	1	hsa-miR-615-5p				-0.18	-0.18	N/A
FGR	ENST00000374005.3	feline Gardner-Rasheed sarcoma viral oncogene homolog	5	1	0	1	0	0	hsa-miR-615-5p				-0.18	-0.18	N/A
VGLL2	ENST00000352536.3	vestigial like 2 (Drosophila)	5	1	0	0	1	0	hsa-miR-615-5p				-0.18	-0.18	N/A
MSN	ENST00000360270.5	moesin	5947	1	0	1	0	0	hsa-miR-615-5p				-0.18	-0.18	N/A
FAM69B	ENST00000371692.4	family with sequence similarity 69, member B	1836	1	0	0	1	0	hsa-miR-615-5p				-0.18	-0.18	N/A
CEBPE	ENST00000206513.5	CCAAT/enhancer binding protein (C/EBP), epsilon	5	1	0	1	0	0	hsa-miR-615-5p				-0.18	-0.18	N/A
RAB3D	ENST00000222120.3	RAB3D, member RAS oncogene family	111	1	1	0	0	1	hsa-miR-615-5p				-0.18	-0.18	N/A
AL161915.1	ENST00000391366.1	Uncharacterized protein	18	1	1	0	0	1	hsa-miR-615-5p				-0.18	-0.25	N/A
WWP2	ENST00000359154.2	WW domain containing E3 ubiquitin protein ligase 2	405	2	0	1	1	0	hsa-miR-615-5p				-0.18	-0.18	N/A
DDX42	ENST00000578681.1	DEAD (Asp-Glu-Ala-Asp) box helicase 42	797	1	0	1	0	0	hsa-miR-615-5p				-0.18	-0.18	N/A
FICD	ENST00000361549.2	FIC domain containing	54	1	0	1	0	0	hsa-miR-615-5p				-0.18	-0.18	N/A
AL590822.2	ENST00000597060.1	Uncharacterized protein; cDNA FLJ36608 fis, clone TRACH2015824	10	1	0	1	0	1	hsa-miR-615-5p				-0.18	-0.18	N/A
RNF121	ENST00000393713.3	ring finger protein 121	610	1	0	1	0	0	hsa-miR-615-5p				-0.18	-0.18	N/A
AOC3	ENST00000591562.1	amine oxidase, copper containing 3	59	2	0	1	1	0	hsa-miR-615-5p				-0.18	-0.18	N/A
ARGLU1	ENST00000400198.3	arginine and glutamate rich 1	9450	1	0	0	1	0	hsa-miR-615-5p				-0.18	-0.18	N/A
SND1	ENST00000354725.3	staphylococcal nuclease and tudor domain containing 1	7201	3	1	1	1	1	hsa-miR-615-5p				-0.18	-0.36	N/A
MAPRE2	ENST00000436190.2	microtubule-associated protein, RP/EB family, member 2	361	2	1	1	0	0	hsa-miR-615-5p				-0.18	-0.33	N/A
TBC1D3G	ENST00000330458.7	TBC1 domain family, member 3G	5	1	0	0	1	0	hsa-miR-615-5p				-0.18	-0.18	N/A
TBC1D3C	ENST00000308078.7	TBC1 domain family, member 3C	5	1	0	0	1	0	hsa-miR-615-5p				-0.18	-0.18	N/A
MLLT4	ENST00000400822.3	myeloid/lymphoid or mixed-lineage leukemia (trithorax homolog, Drosophila); translocated to, 4	232	1	0	1	0	0	hsa-miR-615-5p				-0.18	-0.18	N/A
NOVA2	ENST00000263257.5	neuro-oncological ventral antigen 2	7	2	1	1	0	2	hsa-miR-615-5p				-0.18	-0.25	N/A
NDRG1	ENST00000323851.7	N-myc downstream regulated 1	2195	1	0	1	0	0	hsa-miR-615-5p				-0.18	-0.18	N/A
SCLY	ENST00000254663.6	selenocysteine lyase	232	1	0	1	0	0	hsa-miR-615-5p				-0.18	-0.18	N/A
WDR65	ENST00000372492.4	WD repeat domain 65	5	1	0	0	1	0	hsa-miR-615-5p				-0.18	-0.18	N/A
PIM3	ENST00000360612.4	pim-3 oncogene	9484	1	1	0	0	2	hsa-miR-615-5p				-0.18	-0.18	N/A
SLC25A22	ENST00000320230.5	solute carrier family 25 (mitochondrial carrier: glutamate), member 22	319	1	0	1	0	2	hsa-miR-615-5p				-0.18	-0.18	N/A
EXTL3	ENST00000220562.4	exostosin-like glycosyltransferase 3	358	2	0	2	0	1	hsa-miR-615-5p				-0.18	-0.18	N/A
MAU2	ENST00000262815.8	MAU2 sister chromatid cohesion factor	5234	1	0	1	0	1	hsa-miR-615-5p				-0.17	-0.17	N/A
MSI2	ENST00000284073.2	musashi RNA-binding protein 2	283	1	0	1	0	1	hsa-miR-615-5p				-0.17	-0.17	N/A
TPM2	ENST00000378300.5	tropomyosin 2 (beta)	9695	1	0	0	1	0	hsa-miR-615-5p				-0.17	-0.17	N/A
PRICKLE2	ENST00000295902.6	prickle homolog 2 (Drosophila)	20	1	0	0	1	1	hsa-miR-615-5p				-0.17	-0.17	N/A
EXOC3L2	ENST00000252482.3	exocyst complex component 3-like 2	5	1	0	0	1	0	hsa-miR-615-5p				-0.17	-0.17	N/A
FBXO31	ENST00000311635.7	F-box protein 31	48	2	1	0	1	2	hsa-miR-615-5p				-0.17	-0.19	N/A
SYS1	ENST00000243918.5	SYS1 Golgi-localized integral membrane protein homolog (S. cerevisiae)	384	1	1	0	0	0	hsa-miR-615-5p				-0.17	-0.41	N/A
SERTAD2	ENST00000313349.3	SERTA domain containing 2	119	1	0	0	1	1	hsa-miR-615-5p				-0.17	-0.18	N/A
LARP1	ENST00000336314.4	La ribonucleoprotein domain family, member 1	4979	2	0	2	0	0	hsa-miR-615-5p				-0.17	-0.17	N/A
DENND1A	ENST00000373624.2	DENN/MADD domain containing 1A	2794	1	0	1	0	1	hsa-miR-615-5p				-0.17	-0.17	N/A
NFKBIA	ENST00000216797.5	nuclear factor of kappa light polypeptide gene enhancer in B-cells inhibitor, alpha	228	1	0	0	1	0	hsa-miR-615-5p				-0.17	-0.17	N/A
MEF2C	ENST00000340208.5	myocyte enhancer factor 2C	70	1	0	1	0	1	hsa-miR-615-5p				-0.17	-0.2	N/A
KSR2	ENST00000425217.1	kinase suppressor of ras 2	22	3	0	2	1	4	hsa-miR-615-5p				-0.17	-0.17	N/A
DNASE1L1	ENST00000369809.1	deoxyribonuclease I-like 1	16	1	0	1	0	0	hsa-miR-615-5p				-0.17	-0.23	N/A
PPAP2B	ENST00000371250.3	phosphatidic acid phosphatase type 2B	81	1	0	1	0	0	hsa-miR-615-5p				-0.17	-0.17	N/A
KDM8	ENST00000380948.2	lysine (K)-specific demethylase 8	62	1	0	1	0	0	hsa-miR-615-5p				-0.17	-0.17	N/A
INHBC	ENST00000309668.2	inhibin, beta C	5	1	0	0	1	2	hsa-miR-615-5p				-0.17	-0.19	N/A
SLC6A12	ENST00000359674.4	solute carrier family 6 (neurotransmitter transporter), member 12	13	1	0	1	0	0	hsa-miR-615-5p				-0.17	-0.17	N/A
SLC22A9	ENST00000310969.4	solute carrier family 22 (organic anion transporter), member 9	188	1	0	0	1	0	hsa-miR-615-5p				-0.17	-0.17	N/A
U82695.9	ENST00000428676.1	Protein LOC100509091	5	1	0	0	1	0	hsa-miR-615-5p				-0.17	-0.17	N/A
PADI3	ENST00000375460.3	peptidyl arginine deiminase, type III	5	1	0	0	1	0	hsa-miR-615-5p				-0.17	-0.17	N/A
HIP1	ENST00000336926.6	huntingtin interacting protein 1	37	1	1	0	0	1	hsa-miR-615-5p				-0.17	-0.21	N/A
ACVR1C	ENST00000243349.8	activin A receptor, type IC	27	1	1	0	0	0	hsa-miR-615-5p				-0.17	-0.27	N/A
WIZ	ENST00000389282.4	widely interspaced zinc finger motifs	1321	2	0	1	1	1	hsa-miR-615-5p				-0.17	-0.17	N/A
PLVAP	ENST00000252590.4	plasmalemma vesicle associated protein	5	1	0	1	0	0	hsa-miR-615-5p				-0.17	-0.17	N/A
ZNF319	ENST00000299237.2	zinc finger protein 319	521	2	1	1	0	0	hsa-miR-615-5p				-0.17	-0.17	N/A
KCND3	ENST00000369697.1	potassium voltage-gated channel, Shal-related subfamily, member 3	23	3	0	1	2	0	hsa-miR-615-5p				-0.17	-0.17	N/A
KIAA1549	ENST00000440172.1	KIAA1549	508	1	0	0	1	2	hsa-miR-615-5p				-0.17	-0.18	N/A
MISP	ENST00000215582.6	mitotic spindle positioning	23	1	0	1	0	0	hsa-miR-615-5p				-0.17	-0.24	N/A
HNF1A	ENST00000257555.6	HNF1 homeobox A	377	2	0	0	2	0	hsa-miR-615-5p				-0.17	-0.17	N/A
CLDN3	ENST00000395145.2	claudin 3	5	1	0	0	1	0	hsa-miR-615-5p				-0.17	-0.17	N/A
WNT4	ENST00000290167.6	wingless-type MMTV integration site family, member 4	5	1	0	1	0	0	hsa-miR-615-5p				-0.17	-0.17	N/A
CASC3	ENST00000264645.7	cancer susceptibility candidate 3	493	1	0	1	0	0	hsa-miR-615-5p				-0.17	-0.17	N/A
DHRS12	ENST00000218981.1	dehydrogenase/reductase (SDR family) member 12	17	1	0	0	1	1	hsa-miR-615-5p				-0.17	-0.17	N/A
LRRC2	ENST00000395905.3	leucine rich repeat containing 2	5	1	1	0	0	0	hsa-miR-615-5p				-0.17	-0.17	N/A
NARFL	ENST00000251588.2	nuclear prelamin A recognition factor-like	63	1	0	0	1	0	hsa-miR-615-5p				-0.17	-0.17	N/A
LPHN1	ENST00000340736.6	latrophilin 1	49	2	1	0	1	2	hsa-miR-615-5p				-0.17	-0.17	N/A
ATP2B2	ENST00000352432.4	ATPase, Ca++ transporting, plasma membrane 2	170	1	0	1	0	0	hsa-miR-615-5p				-0.17	-0.17	N/A
DBNDD1	ENST00000304733.3	dysbindin (dystrobrevin binding protein 1) domain containing 1	303	1	0	1	0	0	hsa-miR-615-5p				-0.17	-0.17	N/A
B9D2	ENST00000243578.3	B9 protein domain 2	37	1	0	0	1	0	hsa-miR-615-5p				-0.17	-0.17	N/A
SMTN	ENST00000333137.7	smoothelin	99	1	0	0	1	0	hsa-miR-615-5p				-0.17	-0.17	N/A
ESRRA	ENST00000405666.1	estrogen-related receptor alpha	18	1	0	1	0	0	hsa-miR-615-5p				-0.17	-0.17	N/A
KCTD17	ENST00000402077.3	potassium channel tetramerization domain containing 17	187	1	0	0	1	1	hsa-miR-615-5p				-0.17	-0.17	N/A
TOMM34	ENST00000372813.3	translocase of outer mitochondrial membrane 34	1242	1	0	0	1	0	hsa-miR-615-5p				-0.17	-0.17	N/A
RSPO4	ENST00000217260.4	R-spondin 4	5	2	0	0	2	0	hsa-miR-615-5p				-0.17	-0.17	N/A
MAGEB2	ENST00000378988.4	melanoma antigen family B, 2	255	1	0	0	1	0	hsa-miR-615-5p				-0.17	-0.17	N/A
GFI1	ENST00000370332.1	growth factor independent 1 transcription repressor	154	2	0	0	2	0	hsa-miR-615-5p				-0.17	-0.17	N/A
CCDC86	ENST00000227520.5	coiled-coil domain containing 86	37	1	0	1	0	0	hsa-miR-615-5p				-0.17	-0.17	N/A
ACADSB	ENST00000358776.4	acyl-CoA dehydrogenase, short/branched chain	239	1	0	1	0	1	hsa-miR-615-5p				-0.17	-0.17	N/A
LHX6	ENST00000373755.2	LIM homeobox 6	196	1	0	1	0	1	hsa-miR-615-5p				-0.17	-0.17	N/A
KCNH4	ENST00000607371.1	potassium voltage-gated channel, subfamily H (eag-related), member 4	5	1	0	0	1	0	hsa-miR-615-5p				-0.17	-0.17	N/A
TEAD1	ENST00000361905.4	TEA domain family member 1 (SV40 transcriptional enhancer factor)	740	1	1	0	0	0	hsa-miR-615-5p				-0.17	-0.17	N/A
RRNAD1	ENST00000368218.4	ribosomal RNA adenine dimethylase domain containing 1	367	1	0	0	1	0	hsa-miR-615-5p				-0.17	-0.17	N/A
CDK10	ENST00000353379.7	cyclin-dependent kinase 10	1167	1	1	0	0	0	hsa-miR-615-5p				-0.17	-0.17	N/A
PCYT1A	ENST00000292823.2	phosphate cytidylyltransferase 1, choline, alpha	731	1	0	0	1	0	hsa-miR-615-5p				-0.17	-0.17	N/A
USH1C	ENST00000318024.4	Usher syndrome 1C (autosomal recessive, severe)	5	1	0	0	1	0	hsa-miR-615-5p				-0.17	-0.17	N/A
KCND1	ENST00000376477.1	potassium voltage-gated channel, Shal-related subfamily, member 1	149	1	0	1	0	0	hsa-miR-615-5p				-0.17	-0.17	N/A
HES2	ENST00000377834.4	hairy and enhancer of split 2 (Drosophila)	5	1	0	1	0	0	hsa-miR-615-5p				-0.17	-0.17	N/A
PLEKHB2	ENST00000438882.2	pleckstrin homology domain containing, family B (evectins) member 2	1358	1	0	1	0	0	hsa-miR-615-5p				-0.17	-0.17	N/A
PARVG	ENST00000444313.3	parvin, gamma	5	1	0	0	1	0	hsa-miR-615-5p				-0.17	-0.17	N/A
CYP2W1	ENST00000340150.6	cytochrome P450, family 2, subfamily W, polypeptide 1	5	2	0	1	1	0	hsa-miR-615-5p				-0.17	-0.17	N/A
CCDC106	ENST00000308964.3	coiled-coil domain containing 106	21	1	0	1	0	1	hsa-miR-615-5p				-0.17	-0.17	N/A
SLC4A9	ENST00000507527.1	solute carrier family 4, sodium bicarbonate cotransporter, member 9	5	1	0	0	1	0	hsa-miR-615-5p				-0.17	-0.17	N/A
MARVELD1	ENST00000285605.6	MARVEL domain containing 1	2470	1	0	1	0	0	hsa-miR-615-5p				-0.17	-0.17	N/A
CDH4	ENST00000360469.5	cadherin 4, type 1, R-cadherin (retinal)	33	2	0	0	2	0	hsa-miR-615-5p				-0.17	-0.17	N/A
AC114783.1	ENST00000450035.1	Protein LOC339760	5	1	0	0	1	0	hsa-miR-615-5p				-0.17	-0.17	N/A
TBC1D3F	ENST00000378174.5	TBC1 domain family, member 3F	5	1	0	0	1	0	hsa-miR-615-5p				-0.17	-0.17	N/A
RPS17	ENST00000559187.1	ribosomal protein S17	5	1	0	1	0	0	hsa-miR-615-5p				-0.17	-0.17	N/A
DHFR	ENST00000511032.1	dihydrofolate reductase	5	1	0	0	1	0	hsa-miR-615-5p				-0.17	-0.17	N/A
RPS17L	ENST00000561157.1	ribosomal protein S17-like	5	1	0	1	0	0	hsa-miR-615-5p				-0.17	-0.17	N/A
RP9	ENST00000297157.3	retinitis pigmentosa 9 (autosomal dominant)	426	1	0	0	1	0	hsa-miR-615-5p				-0.17	-0.17	N/A
MRI1	ENST00000319545.8	methylthioribose-1-phosphate isomerase 1	851	1	0	0	1	0	hsa-miR-615-5p				-0.17	-0.17	N/A
MYBPC2	ENST00000357701.5	myosin binding protein C, fast type	25	1	0	0	1	0	hsa-miR-615-5p				-0.17	-0.17	N/A
PGA4	ENST00000378149.3	pepsinogen 4, group I (pepsinogen A)	5	1	0	0	1	0	hsa-miR-615-5p				-0.17	-0.17	N/A
TMEM119	ENST00000392806.3	transmembrane protein 119	5	1	0	1	0	0	hsa-miR-615-5p				-0.17	-0.17	N/A
C8orf58	ENST00000289989.5	chromosome 8 open reading frame 58	619	1	0	0	1	0	hsa-miR-615-5p				-0.17	-0.17	N/A
PIGZ	ENST00000412723.1	phosphatidylinositol glycan anchor biosynthesis, class Z	1071	1	0	1	0	0	hsa-miR-615-5p				-0.17	-0.17	N/A
KRTAP12-1	ENST00000391617.1	keratin associated protein 12-1	5	1	0	0	1	0	hsa-miR-615-5p				-0.17	-0.17	N/A
TBC1D3	ENST00000339023.4	TBC1 domain family, member 3	5	1	0	0	1	0	hsa-miR-615-5p				-0.17	-0.17	N/A
FHDC1	ENST00000260008.3	FH2 domain containing 1	53	1	1	0	0	0	hsa-miR-615-5p				-0.17	-0.17	N/A
MUC20	ENST00000320736.6	mucin 20, cell surface associated	11	1	0	0	1	0	hsa-miR-615-5p				-0.17	-0.17	N/A
PGA3	ENST00000325558.6	pepsinogen 3, group I (pepsinogen A)	5	1	0	0	1	0	hsa-miR-615-5p				-0.17	-0.17	N/A
RAB19	ENST00000275874.5	RAB19, member RAS oncogene family	7	1	0	0	1	0	hsa-miR-615-5p				-0.17	-0.17	N/A
KNCN	ENST00000481882.2	kinocilin	5	1	0	0	1	0	hsa-miR-615-5p				-0.17	-0.17	N/A
WIPF3	ENST00000409290.1	WAS/WASL interacting protein family, member 3	168	1	0	0	1	1	hsa-miR-615-5p				-0.17	-0.17	N/A
OCA2	ENST00000353809.5	oculocutaneous albinism II	25	1	0	0	1	0	hsa-miR-615-5p				-0.17	-0.17	N/A
PRR9	ENST00000368744.3	proline rich 9	5	1	0	0	1	0	hsa-miR-615-5p				-0.16	-0.16	N/A
ZFYVE1	ENST00000318876.5	zinc finger, FYVE domain containing 1	5	1	0	1	0	0	hsa-miR-615-5p				-0.16	-0.16	N/A
CPLX2	ENST00000359546.4	complexin 2	5	1	1	0	0	3	hsa-miR-615-5p				-0.16	-0.16	N/A
NUCB1	ENST00000405315.4	nucleobindin 1	851	3	0	1	2	1	hsa-miR-615-5p				-0.16	-0.27	N/A
MYD88	ENST00000495303.1	myeloid differentiation primary response 88	319	1	0	0	1	0	hsa-miR-615-5p				-0.16	-0.17	N/A
TRAF4	ENST00000262395.5	TNF receptor-associated factor 4	3123	2	0	1	1	0	hsa-miR-615-5p				-0.16	-0.16	N/A
SMIM11	ENST00000399299.1	small integral membrane protein 11	108	1	0	0	1	0	hsa-miR-615-5p				-0.16	-0.16	N/A
XYLB	ENST00000207870.3	xylulokinase homolog (H. influenzae)	119	1	0	0	1	0	hsa-miR-615-5p				-0.16	-0.16	N/A
DNAL4	ENST00000216068.4	dynein, axonemal, light chain 4	9	1	0	0	1	1	hsa-miR-615-5p				-0.16	-0.16	N/A
PLAUR	ENST00000601723.1	plasminogen activator, urokinase receptor	6259	1	0	1	0	0	hsa-miR-615-5p				-0.16	-0.16	N/A
ZBTB7A	ENST00000322357.4	zinc finger and BTB domain containing 7A	37	3	0	3	0	5	hsa-miR-615-5p				-0.16	-0.16	N/A
B4GALT1	ENST00000379731.4	UDP-Gal:betaGlcNAc beta 1,4- galactosyltransferase, polypeptide 1	2265	1	1	0	0	1	hsa-miR-615-5p				-0.16	-0.17	N/A
IL20	ENST00000367098.1	interleukin 20	5	1	0	0	1	0	hsa-miR-615-5p				-0.16	-0.16	N/A
RHOT2	ENST00000315082.4	ras homolog family member T2	1368	2	0	1	1	0	hsa-miR-615-5p				-0.16	-0.16	N/A
MEGF8	ENST00000334370.4	multiple EGF-like-domains 8	28	2*	0	1	0	1	hsa-miR-615-5p				-0.16	-0.16	N/A
CRTC3	ENST00000420329.2	CREB regulated transcription coactivator 3	612	2	1	0	1	0	hsa-miR-615-5p				-0.16	-0.16	N/A
AC011484.1	ENST00000377652.3	Uncharacterized protein; cDNA FLJ42076 fis, clone SYNOV2018921	5	1	0	1	0	0	hsa-miR-615-5p				-0.16	-0.16	N/A
FCRL1	ENST00000368176.3	Fc receptor-like 1	5	1	0	0	1	0	hsa-miR-615-5p				-0.16	-0.16	N/A
KRT80	ENST00000313234.5	keratin 80	617	1	1	0	0	1	hsa-miR-615-5p				-0.16	-0.16	N/A
PCIF1	ENST00000372409.3	PDX1 C-terminal inhibiting factor 1	139	1	0	1	0	0	hsa-miR-615-5p				-0.16	-0.16	N/A
GAS2L1	ENST00000360113.2	growth arrest-specific 2 like 1	230	1	0	0	1	2	hsa-miR-615-5p				-0.16	-0.16	N/A
MCM8	ENST00000378896.3	minichromosome maintenance complex component 8	85	1	0	0	1	0	hsa-miR-615-5p				-0.16	-0.16	N/A
C11orf57	ENST00000532163.1	chromosome 11 open reading frame 57	207	1	0	0	1	0	hsa-miR-615-5p				-0.16	-0.18	N/A
C6orf106	ENST00000374023.3	chromosome 6 open reading frame 106	80	1	0	0	1	2	hsa-miR-615-5p				-0.16	-0.17	N/A
ST6GAL1	ENST00000169298.3	ST6 beta-galactosamide alpha-2,6-sialyltranferase 1	549	1	0	0	1	0	hsa-miR-615-5p				-0.16	-0.17	N/A
ADAM12	ENST00000368679.4	ADAM metallopeptidase domain 12	758	1	0	1	0	1	hsa-miR-615-5p				-0.16	-0.18	N/A
SERTAD1	ENST00000357949.4	SERTA domain containing 1	603	1	0	0	1	0	hsa-miR-615-5p				-0.16	-0.16	N/A
AMIGO1	ENST00000369864.4	adhesion molecule with Ig-like domain 1	167	2	0	0	2	0	hsa-miR-615-5p				-0.16	-0.16	N/A
SETD8	ENST00000402868.3	SET domain containing (lysine methyltransferase) 8	52	1	0	1	0	1	hsa-miR-615-5p				-0.16	-0.16	N/A
MTMR9	ENST00000221086.3	myotubularin related protein 9	400	1	0	1	0	0	hsa-miR-615-5p				-0.16	-0.16	N/A
KCNG2	ENST00000316249.3	potassium voltage-gated channel, subfamily G, member 2	4	1	0	1	0	1	hsa-miR-615-5p				-0.16	-0.16	N/A
GPR55	ENST00000392040.1	G protein-coupled receptor 55	5	1	0	1	0	1	hsa-miR-615-5p				-0.16	-0.16	N/A
TAB1	ENST00000216160.6	TGF-beta activated kinase 1/MAP3K7 binding protein 1	577	4	1	3	0	0	hsa-miR-615-5p				-0.16	-0.55	N/A
FBXO41	ENST00000295133.5	F-box protein 41	175	2	0	1	1	1	hsa-miR-615-5p				-0.16	-0.17	N/A
FSTL4	ENST00000265342.7	follistatin-like 4	60	3	2	0	1	0	hsa-miR-615-5p				-0.16	-0.22	N/A
LIMS2	ENST00000409286.1	LIM and senescent cell antigen-like domains 2	170	1	0	0	1	0	hsa-miR-615-5p				-0.16	-0.16	N/A
TMC4	ENST00000301187.4	transmembrane channel-like 4	23	1	0	0	1	0	hsa-miR-615-5p				-0.16	-0.16	N/A
ACSBG1	ENST00000258873.4	acyl-CoA synthetase bubblegum family member 1	5	1	0	0	1	0	hsa-miR-615-5p				-0.16	-0.16	N/A
TXNL4B	ENST00000268483.3	thioredoxin-like 4B	200	1	0	0	1	0	hsa-miR-615-5p				-0.16	-0.16	N/A
LRRC14	ENST00000292524.1	leucine rich repeat containing 14	469	4	0	2	2	0	hsa-miR-615-5p				-0.16	-0.18	N/A
SMC1A	ENST00000322213.4	structural maintenance of chromosomes 1A	1626	1	0	1	0	1	hsa-miR-615-5p				-0.16	-0.17	N/A
C14orf79	ENST00000550614.1	chromosome 14 open reading frame 79	29	1	0	0	1	0	hsa-miR-615-5p				-0.16	-0.16	N/A
TOP3A	ENST00000321105.5	topoisomerase (DNA) III alpha	427	1	0	1	0	0	hsa-miR-615-5p				-0.16	-0.16	N/A
ZDHHC9	ENST00000357166.6	zinc finger, DHHC-type containing 9	1203	1	0	1	0	0	hsa-miR-615-5p				-0.16	-0.16	N/A
KRTAP5-8	ENST00000398534.3	keratin associated protein 5-8	5	1	0	0	1	0	hsa-miR-615-5p				-0.16	-0.16	N/A
CSK	ENST00000220003.9	c-src tyrosine kinase	941	1	0	1	0	0	hsa-miR-615-5p				-0.16	-0.17	N/A
PAQR9	ENST00000340634.3	progestin and adipoQ receptor family member IX	233	1	0	0	1	0	hsa-miR-615-5p				-0.16	-0.17	N/A
TMEM184C	ENST00000296582.3	transmembrane protein 184C	94	1	0	0	1	0	hsa-miR-615-5p				-0.16	-0.16	N/A
KCNJ6	ENST00000609713.1	potassium inwardly-rectifying channel, subfamily J, member 6	5	5	0	0	5	3	hsa-miR-615-5p				-0.16	-0.16	N/A
DUOX1	ENST00000321429.4	dual oxidase 1	5	1	0	1	0	0	hsa-miR-615-5p				-0.16	-0.16	N/A
LZTS1	ENST00000381569.1	leucine zipper, putative tumor suppressor 1	33	1	0	1	0	4	hsa-miR-615-5p				-0.16	-0.16	N/A
VWA1	ENST00000338660.5	von Willebrand factor A domain containing 1	145	3	0	1	2	3	hsa-miR-615-5p				-0.16	-0.2	N/A
ZSCAN12	ENST00000361028.1	zinc finger and SCAN domain containing 12	117	1	0	1	0	0	hsa-miR-615-5p				-0.16	-0.16	N/A
TATDN2	ENST00000448281.2	TatD DNase domain containing 2	894	1	1	0	0	0	hsa-miR-615-5p				-0.16	-0.2	N/A
SNX8	ENST00000222990.3	sorting nexin 8	303	2	0	1	1	1	hsa-miR-615-5p				-0.16	-0.17	N/A
AGPAT1	ENST00000395496.1	1-acylglycerol-3-phosphate O-acyltransferase 1	181	1	0	0	1	1	hsa-miR-615-5p				-0.16	-0.16	N/A
CDAN1	ENST00000356231.3	codanin 1	119	1	0	1	0	0	hsa-miR-615-5p				-0.16	-0.16	N/A
FAM73B	ENST00000277475.5	family with sequence similarity 73, member B	651	1	1	0	0	0	hsa-miR-615-5p				-0.16	-0.16	N/A
CDR2L	ENST00000337231.5	cerebellar degeneration-related protein 2-like	28	1	1	0	0	1	hsa-miR-615-5p				-0.16	-0.16	N/A
PAQR7	ENST00000374296.3	progestin and adipoQ receptor family member VII	106	1	0	0	1	0	hsa-miR-615-5p				-0.16	-0.16	N/A
KIAA0226L	ENST00000378781.3	KIAA0226-like	21	1	0	0	1	0	hsa-miR-615-5p				-0.16	-0.16	N/A
NCKIPSD	ENST00000416649.2	NCK interacting protein with SH3 domain	4158	4	1	1	2	1	hsa-miR-615-5p				-0.16	-0.43	N/A
DUSP18	ENST00000403268.1	dual specificity phosphatase 18	491	1	0	1	0	0	hsa-miR-615-5p				-0.16	-0.17	N/A
FAM53A	ENST00000489363.1	family with sequence similarity 53, member A	50	1	0	1	0	0	hsa-miR-615-5p				-0.16	-0.16	N/A
FRMD1	ENST00000283309.6	FERM domain containing 1	5	1	0	0	1	0	hsa-miR-615-5p				-0.16	-0.16	N/A
NUTM1	ENST00000438749.3	NUT midline carcinoma, family member 1	5	1	0	0	1	0	hsa-miR-615-5p				-0.16	-0.16	N/A
MAT1A	ENST00000372213.3	methionine adenosyltransferase I, alpha	19	2	0	1	1	0	hsa-miR-615-5p				-0.16	-0.24	N/A
BCL3	ENST00000164227.5	B-cell CLL/lymphoma 3	2099	1	0	0	1	0	hsa-miR-615-5p				-0.16	-0.16	N/A
PLEKHO1	ENST00000369124.4	pleckstrin homology domain containing, family O member 1	144	2	0	0	2	1	hsa-miR-615-5p				-0.16	-0.22	N/A
RGAG4	ENST00000545866.1	retrotransposon gag domain containing 4	34	1	0	1	0	0	hsa-miR-615-5p				-0.15	-0.15	N/A
KIAA1024	ENST00000305428.3	KIAA1024	5	2	1	0	1	0	hsa-miR-615-5p				-0.15	-0.15	N/A
PRTN3	ENST00000234347.5	proteinase 3	5	1	0	1	0	0	hsa-miR-615-5p				-0.15	-0.15	N/A
SP1	ENST00000426431.2	Sp1 transcription factor	402	1	0	0	1	0	hsa-miR-615-5p				-0.15	-0.15	N/A
JPH3	ENST00000284262.2	junctophilin 3	318	2	0	1	1	0	hsa-miR-615-5p				-0.15	-0.15	N/A
PATE1	ENST00000305738.5	prostate and testis expressed 1	5	1	0	0	1	0	hsa-miR-615-5p				-0.15	-0.15	N/A
TEF	ENST00000266304.4	thyrotrophic embryonic factor	60	1	1	0	0	0	hsa-miR-615-5p				-0.15	-0.17	N/A
RPP25	ENST00000322177.5	ribonuclease P/MRP 25kDa subunit	546	1	0	1	0	0	hsa-miR-615-5p				-0.15	-0.15	N/A
SLC7A3	ENST00000374299.3	solute carrier family 7 (cationic amino acid transporter, y+ system), member 3	5	1	0	0	1	0	hsa-miR-615-5p				-0.15	-0.15	N/A
CCM2L	ENST00000262659.8	cerebral cavernous malformation 2-like	7	1	0	0	1	0	hsa-miR-615-5p				-0.15	-0.15	N/A
MYO7B	ENST00000389524.4	myosin VIIB	5	1	0	1	0	0	hsa-miR-615-5p				-0.15	-0.15	N/A
SSBP3-AS1	ENST00000361350.4	SSBP3 antisense RNA 1	5	1	0	0	1	0	hsa-miR-615-5p				-0.15	-0.15	N/A
AP1M1	ENST00000291439.3	adaptor-related protein complex 1, mu 1 subunit	416	1	0	1	0	0	hsa-miR-615-5p				-0.15	-0.15	N/A
MOB3C	ENST00000319928.3	MOB kinase activator 3C	141	1	0	1	0	0	hsa-miR-615-5p				-0.15	-0.15	N/A
RBMX2	ENST00000305536.6	RNA binding motif protein, X-linked 2	139	1	0	0	1	1	hsa-miR-615-5p				-0.15	-0.16	N/A
IGFBP5	ENST00000233813.4	insulin-like growth factor binding protein 5	10709	2	1	1	0	1	hsa-miR-615-5p				-0.15	-0.25	N/A
ATG4D	ENST00000309469.4	autophagy related 4D, cysteine peptidase	801	1	0	1	0	0	hsa-miR-615-5p				-0.15	-0.15	N/A
PRR11	ENST00000262293.4	proline rich 11	56	3	0	0	3	1	hsa-miR-615-5p				-0.15	-0.29	N/A
IP6K3	ENST00000451316.1	inositol hexakisphosphate kinase 3	8	1	0	0	1	0	hsa-miR-615-5p				-0.15	-0.15	N/A
SCRN2	ENST00000407215.3	secernin 2	197	1	0	1	0	0	hsa-miR-615-5p				-0.15	-0.15	N/A
CALN1	ENST00000329008.5	calneuron 1	5	1	0	1	0	3	hsa-miR-615-5p				-0.15	-0.15	N/A
CENPB	ENST00000379751.4	centromere protein B, 80kDa	4684	1	1	0	0	0	hsa-miR-615-5p				-0.15	-0.15	N/A
MUC5B	ENST00000447027.1	mucin 5B, oligomeric mucus/gel-forming	5	1	0	1	0	0	hsa-miR-615-5p				-0.15	-0.15	N/A
CCNJL	ENST00000393977.3	cyclin J-like	66	1	0	1	0	1	hsa-miR-615-5p				-0.15	-0.2	N/A
DNAJB12	ENST00000338820.3	DnaJ (Hsp40) homolog, subfamily B, member 12	1458	2	2	0	0	0	hsa-miR-615-5p				-0.15	-0.16	N/A
PRRG1	ENST00000378628.4	proline rich Gla (G-carboxyglutamic acid) 1	1122	1	0	1	0	0	hsa-miR-615-5p				-0.15	-0.15	N/A
SCRN1	ENST00000242059.5	secernin 1	29	1	0	1	0	0	hsa-miR-615-5p				-0.15	-0.15	N/A
ABTB1	ENST00000393363.3	ankyrin repeat and BTB (POZ) domain containing 1	180	1	0	0	1	0	hsa-miR-615-5p				-0.15	-0.15	N/A
GNAI2	ENST00000313601.6	guanine nucleotide binding protein (G protein), alpha inhibiting activity polypeptide 2	27	1	0	1	0	0	hsa-miR-615-5p				-0.15	-0.15	N/A
EXTL1	ENST00000374280.3	exostosin-like glycosyltransferase 1	35	2	0	1	1	0	hsa-miR-615-5p				-0.15	-0.15	N/A
P2RY2	ENST00000311131.2	purinergic receptor P2Y, G-protein coupled, 2	66	5	2	0	3	0	hsa-miR-615-5p				-0.15	-0.36	N/A
TCF20	ENST00000359486.3	transcription factor 20 (AR1)	33	1	1	0	0	0	hsa-miR-615-5p				-0.15	-0.29	N/A
TCF15	ENST00000246080.3	transcription factor 15 (basic helix-loop-helix)	5	1	0	0	1	0	hsa-miR-615-5p				-0.15	-0.15	N/A
TAF7L	ENST00000372907.3	TAF7-like RNA polymerase II, TATA box binding protein (TBP)-associated factor, 50kDa	51	1	0	0	1	0	hsa-miR-615-5p				-0.15	-0.15	N/A
NOX5	ENST00000260364.5	NADPH oxidase, EF-hand calcium binding domain 5	5	3	0	1	2	0	hsa-miR-615-5p				-0.15	-0.15	N/A
AJUBA	ENST00000262713.2	ajuba LIM protein	871	1	1	0	0	0	hsa-miR-615-5p				-0.15	-0.15	N/A
CELSR1	ENST00000262738.3	cadherin, EGF LAG seven-pass G-type receptor 1	1359	1	1	0	0	0	hsa-miR-615-5p				-0.15	-0.15	N/A
C12orf65	ENST00000253233.1	chromosome 12 open reading frame 65	283	1	0	0	1	0	hsa-miR-615-5p				-0.15	-0.15	N/A
FAM169A	ENST00000380515.3	family with sequence similarity 169, member A	90	1	0	0	1	0	hsa-miR-615-5p				-0.15	-0.15	N/A
TOB2	ENST00000327492.3	transducer of ERBB2, 2	71	2	1	0	1	0	hsa-miR-615-5p				-0.15	-0.2	N/A
FA2H	ENST00000219368.3	fatty acid 2-hydroxylase	5	1	0	0	1	2	hsa-miR-615-5p				-0.15	-0.15	N/A
LRP1B	ENST00000389484.3	low density lipoprotein receptor-related protein 1B	26	1	1	0	0	0	hsa-miR-615-5p				-0.15	-0.19	N/A
SPDEF	ENST00000374037.3	SAM pointed domain containing ETS transcription factor	5	1	0	0	1	0	hsa-miR-615-5p				-0.15	-0.15	N/A
CCDC13	ENST00000310232.6	coiled-coil domain containing 13	5	1	0	0	1	0	hsa-miR-615-5p				-0.15	-0.15	N/A
CACTIN	ENST00000429344.2	cactin, spliceosome C complex subunit	1422	1	0	1	0	1	hsa-miR-615-5p				-0.15	-0.15	N/A
CRYZ	ENST00000370872.3	crystallin, zeta (quinone reductase)	317	1	0	0	1	0	hsa-miR-615-5p				-0.15	-0.17	N/A
WNK3	ENST00000375169.3	WNK lysine deficient protein kinase 3	55	1	0	1	0	0	hsa-miR-615-5p				-0.15	-0.15	N/A
CCDC71L	ENST00000523505.1	coiled-coil domain containing 71-like	410	1	0	1	0	0	hsa-miR-615-5p				-0.15	-0.15	N/A
RCN3	ENST00000270645.3	reticulocalbin 3, EF-hand calcium binding domain	3731	1	0	1	0	0	hsa-miR-615-5p				-0.15	-0.15	N/A
SLC26A4	ENST00000265715.3	solute carrier family 26 (anion exchanger), member 4	5	1	0	1	0	0	hsa-miR-615-5p				-0.15	-0.15	N/A
TYK2	ENST00000524462.1	tyrosine kinase 2	301	1	0	0	1	0	hsa-miR-615-5p				-0.15	-0.15	N/A
ARRB1	ENST00000420843.2	arrestin, beta 1	598	4	1	1	2	0	hsa-miR-615-5p				-0.15	-0.27	N/A
ZNF213	ENST00000396878.3	zinc finger protein 213	48	1	1	0	0	0	hsa-miR-615-5p				-0.15	-0.15	N/A
C21orf49	ENST00000382375.4	chromosome 21 open reading frame 49	5	1	0	0	1	0	hsa-miR-615-5p				-0.15	-0.15	N/A
FMO6P	ENST00000236166.3	flavin containing monooxygenase 6 pseudogene	5	1	0	0	1	0	hsa-miR-615-5p				-0.15	-0.15	N/A
HES5	ENST00000378453.3	hairy and enhancer of split 5 (Drosophila)	5	1	0	0	1	0	hsa-miR-615-5p				-0.15	-0.15	N/A
TTBK1	ENST00000259750.4	tau tubulin kinase 1	7	1	0	0	1	1	hsa-miR-615-5p				-0.15	-0.15	N/A
VRK3	ENST00000316763.3	vaccinia related kinase 3	366	1	0	1	0	0	hsa-miR-615-5p				-0.15	-0.15	N/A
MED29	ENST00000315588.5	mediator complex subunit 29	2453	3	2	0	1	0	hsa-miR-615-5p				-0.15	-0.46	N/A
TMEM141	ENST00000290079.8	transmembrane protein 141	11443	1	0	0	1	0	hsa-miR-615-5p				-0.15	-0.15	N/A
ARHGEF11	ENST00000368194.3	Rho guanine nucleotide exchange factor (GEF) 11	346	1	0	0	1	0	hsa-miR-615-5p				-0.15	-0.15	N/A
KRTAP5-11	ENST00000398530.1	keratin associated protein 5-11	5	1	0	0	1	0	hsa-miR-615-5p				-0.15	-0.15	N/A
HCAR1	ENST00000432564.1	hydroxycarboxylic acid receptor 1	38	1	0	1	0	0	hsa-miR-615-5p				-0.15	-0.15	N/A
TXNRD2	ENST00000535882.1	thioredoxin reductase 2	148	1	1	0	0	1	hsa-miR-615-5p				-0.15	-0.15	N/A
NLGN4X	ENST00000381095.3	neuroligin 4, X-linked	5	1	0	0	1	0	hsa-miR-615-5p				-0.15	-0.15	N/A
IGLL1	ENST00000249053.3	immunoglobulin lambda-like polypeptide 1	5	1	0	0	1	0	hsa-miR-615-5p				-0.15	-0.15	N/A
UBE2I	ENST00000355803.4	ubiquitin-conjugating enzyme E2I	291	1	0	0	1	0	hsa-miR-615-5p				-0.15	-0.15	N/A
AQP8	ENST00000219660.5	aquaporin 8	7	1	0	0	1	1	hsa-miR-615-5p				-0.15	-0.15	N/A
NUDT16	ENST00000359850.3	nudix (nucleoside diphosphate linked moiety X)-type motif 16	622	2	0	1	1	2	hsa-miR-615-5p				-0.15	-0.39	N/A
LRG1	ENST00000306390.6	leucine-rich alpha-2-glycoprotein 1	1511	1	0	1	0	0	hsa-miR-615-5p				-0.14	-0.14	N/A
AC005477.1	ENST00000542853.1		5	1	0	0	1	0	hsa-miR-615-5p				-0.14	-0.14	N/A
CNN2	ENST00000263097.4	calponin 2	699	1	0	1	0	1	hsa-miR-615-5p				-0.14	-0.14	N/A
PHF15	ENST00000402835.1	PHD finger protein 15	387	1	0	1	0	2	hsa-miR-615-5p				-0.14	-0.14	N/A
SLC19A3	ENST00000258403.3	solute carrier family 19 (thiamine transporter), member 3	16	1	0	1	0	0	hsa-miR-615-5p				-0.14	-0.14	N/A
SCARA5	ENST00000524352.1	scavenger receptor class A, member 5 (putative)	9	1	0	0	1	0	hsa-miR-615-5p				-0.14	-0.14	N/A
GPX1	ENST00000419349.1	glutathione peroxidase 1	122	1	0	0	1	1	hsa-miR-615-5p				-0.14	-0.14	N/A
ATRN	ENST00000262919.5	attractin	39	1	0	1	0	1	hsa-miR-615-5p				-0.14	-0.14	N/A
ZNF646	ENST00000394979.2	zinc finger protein 646	5	1	0	0	1	0	hsa-miR-615-5p				-0.14	-0.14	N/A
ALDH16A1	ENST00000293350.4	aldehyde dehydrogenase 16 family, member A1	366	2	1	1	0	0	hsa-miR-615-5p				-0.14	-0.43	N/A
VAX1	ENST00000369206.5	ventral anterior homeobox 1	8	2	0	0	2	1	hsa-miR-615-5p				-0.14	-0.24	N/A
SYNPO	ENST00000307662.4	synaptopodin	311	1	0	1	0	1	hsa-miR-615-5p				-0.14	-0.14	N/A
MYOM3	ENST00000338909.5	myomesin 3	5	1	0	0	1	0	hsa-miR-615-5p				-0.14	-0.14	N/A
PRUNE	ENST00000271620.3	prune exopolyphosphatase	41	1	0	0	1	0	hsa-miR-615-5p				-0.14	-0.14	N/A
STX12	ENST00000373943.4	syntaxin 12	1082	1	0	0	1	0	hsa-miR-615-5p				-0.14	-0.16	N/A
THOC3	ENST00000265097.4	THO complex 3	29	1	0	0	1	0	hsa-miR-615-5p				-0.14	-0.14	N/A
NCCRP1	ENST00000339852.4	non-specific cytotoxic cell receptor protein 1 homolog (zebrafish)	5	1	0	0	1	0	hsa-miR-615-5p				-0.14	-0.14	N/A
CYFIP2	ENST00000318218.6	cytoplasmic FMR1 interacting protein 2	303	1	0	0	1	0	hsa-miR-615-5p				-0.14	-0.14	N/A
PIGR	ENST00000356495.4	polymeric immunoglobulin receptor	13	1	1	0	0	0	hsa-miR-615-5p				-0.14	-0.14	N/A
PHF19	ENST00000373896.3	PHD finger protein 19	490	1	0	1	0	1	hsa-miR-615-5p				-0.14	-0.14	N/A
NTNG2	ENST00000393229.3	netrin G2	15	3	0	1	2	0	hsa-miR-615-5p				-0.14	-0.18	N/A
NPLOC4	ENST00000572760.1	nuclear protein localization 4 homolog (S. cerevisiae)	1360	1	0	0	1	0	hsa-miR-615-5p				-0.14	-0.17	N/A
LPIN2	ENST00000261596.4	lipin 2	376	2	0	1	1	0	hsa-miR-615-5p				-0.14	-0.14	N/A
KCNJ4	ENST00000303592.3	potassium inwardly-rectifying channel, subfamily J, member 4	17	1	0	1	0	0	hsa-miR-615-5p				-0.14	-0.14	N/A
LLGL2	ENST00000392550.3	lethal giant larvae homolog 2 (Drosophila)	149	1	0	0	1	0	hsa-miR-615-5p				-0.14	-0.14	N/A
RSAD2	ENST00000382040.3	radical S-adenosyl methionine domain containing 2	5	1	0	0	1	0	hsa-miR-615-5p				-0.14	-0.14	N/A
SLC29A4	ENST00000396872.3	solute carrier family 29 (equilibrative nucleoside transporter), member 4	61	1	0	1	0	1	hsa-miR-615-5p				-0.14	-0.14	N/A
KRTAP12-2	ENST00000360770.3	keratin associated protein 12-2	5	1	0	0	1	0	hsa-miR-615-5p				-0.14	-0.14	N/A
AC124890.1	ENST00000399333.3	HCG1774533, isoform CRA_a; PRO2268; Uncharacterized protein	15	1	0	0	1	0	hsa-miR-615-5p				-0.14	-0.14	N/A
CACNA1C	ENST00000399655.1	calcium channel, voltage-dependent, L type, alpha 1C subunit	69	2	1	1	0	0	hsa-miR-615-5p				-0.14	-0.16	N/A
KIF1A	ENST00000320389.7	kinesin family member 1A	115	2	0	0	2	1	hsa-miR-615-5p				-0.14	-0.3	N/A
BAZ2A	ENST00000379441.3	bromodomain adjacent to zinc finger domain, 2A	48	1	0	1	0	0	hsa-miR-615-5p				-0.14	-0.15	N/A
LYSMD3	ENST00000509384.1	LysM, putative peptidoglycan-binding, domain containing 3	92	1	0	0	1	1	hsa-miR-615-5p				-0.14	-0.15	N/A
STX1B	ENST00000215095.5	syntaxin 1B	26	3	1	2	0	1	hsa-miR-615-5p				-0.14	-0.24	N/A
ERCC2	ENST00000391945.4	excision repair cross-complementing rodent repair deficiency, complementation group 2	2075	1	1	0	0	1	hsa-miR-615-5p				-0.14	-0.4	N/A
SPIB	ENST00000595883.1	Spi-B transcription factor (Spi-1/PU.1 related)	10	2	1	1	0	0	hsa-miR-615-5p				-0.14	-0.28	N/A
PRR12	ENST00000418929.2	proline rich 12	95	1	0	1	0	1	hsa-miR-615-5p				-0.14	-0.27	N/A
TBC1D25	ENST00000376771.4	TBC1 domain family, member 25	24	1	0	0	1	0	hsa-miR-615-5p				-0.14	-0.14	N/A
REXO1	ENST00000170168.4	REX1, RNA exonuclease 1 homolog (S. cerevisiae)	282	2	0	1	1	0	hsa-miR-615-5p				-0.14	-0.14	N/A
C1QTNF1	ENST00000392445.2	C1q and tumor necrosis factor related protein 1	74	2	0	1	1	2	hsa-miR-615-5p				-0.14	-0.14	N/A
IYD	ENST00000344419.3	iodotyrosine deiodinase	5	1	0	1	0	1	hsa-miR-615-5p				-0.14	-0.14	N/A
ZNF609	ENST00000326648.3	zinc finger protein 609	103	2	0	2	0	0	hsa-miR-615-5p				-0.14	-0.16	N/A
ALDH7A1	ENST00000409134.3	aldehyde dehydrogenase 7 family, member A1	2007	1	0	0	1	0	hsa-miR-615-5p				-0.14	-0.14	N/A
GABRD	ENST00000378585.4	gamma-aminobutyric acid (GABA) A receptor, delta	5	1	0	0	1	0	hsa-miR-615-5p				-0.14	-0.14	N/A
KIAA0754	ENST00000530275.1	KIAA0754	5	1	0	0	1	0	hsa-miR-615-5p				-0.14	-0.14	N/A
BPNT1	ENST00000322067.7	3'(2'), 5'-bisphosphate nucleotidase 1	201	1	0	0	1	0	hsa-miR-615-5p				-0.14	-0.14	N/A
MYO1D	ENST00000318217.5	myosin ID	16	2	1	0	1	1	hsa-miR-615-5p				-0.14	-0.14	N/A
KRI1	ENST00000312962.6	KRI1 homolog (S. cerevisiae)	25	1	0	0	1	0	hsa-miR-615-5p				-0.14	-0.18	N/A
ZNF550	ENST00000325134.5	zinc finger protein 550	76	1	0	1	0	0	hsa-miR-615-5p				-0.14	-0.16	N/A
PLA2G4E	ENST00000399518.3	phospholipase A2, group IVE	5	1	0	1	0	0	hsa-miR-615-5p				-0.14	-0.14	N/A
MAD1L1	ENST00000402746.1	MAD1 mitotic arrest deficient-like 1 (yeast)	5	1	0	0	1	0	hsa-miR-615-5p				-0.14	-0.14	N/A
CNNM1	ENST00000356713.4	cyclin M1	45	1	0	1	0	0	hsa-miR-615-5p				-0.14	-0.14	N/A
CCDC79	ENST00000433574.1	coiled-coil domain containing 79	5	1	0	0	1	0	hsa-miR-615-5p				-0.14	-0.14	N/A
R3HCC1	ENST00000265806.6	R3H domain and coiled-coil containing 1	112	1	0	1	0	0	hsa-miR-615-5p				-0.14	-0.21	N/A
DNAJC11	ENST00000377577.5	DnaJ (Hsp40) homolog, subfamily C, member 11	361	2	1	1	0	1	hsa-miR-615-5p				-0.14	-0.27	N/A
ZBTB37	ENST00000367701.5	zinc finger and BTB domain containing 37	213	2	0	2	0	0	hsa-miR-615-5p				-0.14	-0.15	N/A
PSKH1	ENST00000291041.5	protein serine kinase H1	699	1	0	1	0	0	hsa-miR-615-5p				-0.14	-0.14	N/A
HDGFRP3	ENST00000299633.4	Hepatoma-derived growth factor-related protein 3	2577	1	0	0	1	0	hsa-miR-615-5p				-0.14	-0.14	N/A
ASTN1	ENST00000361833.2	astrotactin 1	9	2	0	1	1	0	hsa-miR-615-5p				-0.14	-0.2	N/A
ADAP2	ENST00000330889.3	ArfGAP with dual PH domains 2	16	1	0	0	1	1	hsa-miR-615-5p				-0.14	-0.14	N/A
TIFAB	ENST00000537858.1	TRAF-interacting protein with forkhead-associated domain, family member B	5	2	0	1	1	2	hsa-miR-615-5p				-0.14	-0.14	N/A
FAXC	ENST00000389677.5	failed axon connections homolog (Drosophila)	95	2	1	0	1	0	hsa-miR-615-5p				-0.14	-0.22	N/A
ICAM1	ENST00000264832.3	intercellular adhesion molecule 1	861	1	0	0	1	0	hsa-miR-615-5p				-0.14	-0.14	N/A
SLC6A7	ENST00000524041.1	solute carrier family 6 (neurotransmitter transporter), member 7	5	1	0	0	1	0	hsa-miR-615-5p				-0.14	-0.14	N/A
PAX5	ENST00000358127.4	paired box 5	5	1	1	0	0	3	hsa-miR-615-5p				-0.14	-0.14	N/A
APOL6	ENST00000409652.4	apolipoprotein L, 6	5	2	0	1	1	0	hsa-miR-615-5p				-0.14	-0.14	N/A
ALX4	ENST00000329255.3	ALX homeobox 4	52	2	0	1	1	2	hsa-miR-615-5p				-0.14	-0.14	N/A
ZNF300	ENST00000427179.1	zinc finger protein 300	107	1	0	0	1	1	hsa-miR-615-5p				-0.14	-0.14	N/A
CHCHD5	ENST00000409719.1	coiled-coil-helix-coiled-coil-helix domain containing 5	1577	1	0	0	1	2	hsa-miR-615-5p				-0.14	-0.14	N/A
THAP11	ENST00000303596.1	THAP domain containing 11	1536	1	0	0	1	0	hsa-miR-615-5p				-0.14	-0.14	N/A
TMOD2	ENST00000249700.4	tropomodulin 2 (neuronal)	117	1	1	0	0	0	hsa-miR-615-5p				-0.14	-0.25	N/A
WNT10B	ENST00000407467.1	wingless-type MMTV integration site family, member 10B	13	1	0	0	1	0	hsa-miR-615-5p				-0.14	-0.14	N/A
ANO6	ENST00000320560.8	anoctamin 6	2262	1	1	0	0	0	hsa-miR-615-5p				-0.14	-0.14	N/A
GAL3ST4	ENST00000423751.1	galactose-3-O-sulfotransferase 4	33	1	0	0	1	0	hsa-miR-615-5p				-0.14	-0.14	N/A
PABPC1L2A	ENST00000373519.1	poly(A) binding protein, cytoplasmic 1-like 2A	5	1	0	0	1	0	hsa-miR-615-5p				-0.14	-0.14	N/A
FBXO24	ENST00000360609.2	F-box protein 24	19	1	0	1	0	0	hsa-miR-615-5p				-0.14	-0.14	N/A
TOR4A	ENST00000357503.2	torsin family 4, member A	222	3	0	2	1	2	hsa-miR-615-5p				-0.14	-0.14	N/A
AL355390.1	ENST00000325811.1	Uncharacterized protein	5	1	0	0	1	0	hsa-miR-615-5p				-0.14	-0.14	N/A
MRC2	ENST00000303375.5	mannose receptor, C type 2	74	1	0	1	0	0	hsa-miR-615-5p				-0.14	-0.14	N/A
CAPN10	ENST00000404753.3	calpain 10	279	1	0	0	1	0	hsa-miR-615-5p				-0.14	-0.14	N/A
NXPH4	ENST00000349394.5	neurexophilin 4	25	1	0	1	0	0	hsa-miR-615-5p				-0.14	-0.14	N/A
FEZF1	ENST00000442488.2	FEZ family zinc finger 1	47	1	0	0	1	0	hsa-miR-615-5p				-0.14	-0.14	N/A
EFNA2	ENST00000215368.2	ephrin-A2	83	1	0	1	0	0	hsa-miR-615-5p				-0.14	-0.14	N/A
ZNF568	ENST00000415168.1	zinc finger protein 568	127	1	0	0	1	0	hsa-miR-615-5p				-0.14	-0.14	N/A
PPP1R3E	ENST00000452015.4	protein phosphatase 1, regulatory subunit 3E	77	1	0	1	0	0	hsa-miR-615-5p				-0.14	-0.2	N/A
MX2	ENST00000330714.3	myxovirus (influenza virus) resistance 2 (mouse)	7	1	0	0	1	0	hsa-miR-615-5p				-0.14	-0.14	N/A
PLCD4	ENST00000450993.2	phospholipase C, delta 4	11	1	0	0	1	0	hsa-miR-615-5p				-0.14	-0.14	N/A
QSOX1	ENST00000367602.3	quiescin Q6 sulfhydryl oxidase 1	9246	3	1	0	2	1	hsa-miR-615-5p				-0.14	-0.17	N/A
ARMC5	ENST00000457010.2	armadillo repeat containing 5	376	2	1	0	1	0	hsa-miR-615-5p				-0.14	-0.14	N/A
PIK3AP1	ENST00000339364.5	phosphoinositide-3-kinase adaptor protein 1	14	1	1	0	0	0	hsa-miR-615-5p				-0.13	-0.15	N/A
TSKU	ENST00000333090.4	tsukushi, small leucine rich proteoglycan	293	3	0	2	1	1	hsa-miR-615-5p				-0.13	-0.29	N/A
APMAP	ENST00000447138.1	adipocyte plasma membrane associated protein	186	1	0	0	1	0	hsa-miR-615-5p				-0.13	-0.14	N/A
ATAD3A	ENST00000536055.1	ATPase family, AAA domain containing 3A	23	1	0	1	0	0	hsa-miR-615-5p				-0.13	-0.13	N/A
SLC25A34	ENST00000294454.5	solute carrier family 25, member 34	5	1	0	0	1	0	hsa-miR-615-5p				-0.13	-0.13	N/A
USP36	ENST00000542802.3	ubiquitin specific peptidase 36	192	2	0	1	1	0	hsa-miR-615-5p				-0.13	-0.13	N/A
NYAP2	ENST00000272907.6	neuronal tyrosine-phosphorylated phosphoinositide-3-kinase adaptor 2	5	1	0	0	1	0	hsa-miR-615-5p				-0.13	-0.13	N/A
RCVRN	ENST00000226193.5	recoverin	5	1	0	0	1	0	hsa-miR-615-5p				-0.13	-0.13	N/A
RPS6KA4	ENST00000528057.1	ribosomal protein S6 kinase, 90kDa, polypeptide 4	1763	1	0	1	0	0	hsa-miR-615-5p				-0.13	-0.13	N/A
EDN3	ENST00000311585.7	endothelin 3	5	1	0	0	1	0	hsa-miR-615-5p				-0.13	-0.13	N/A
JAKMIP3	ENST00000298622.4	Janus kinase and microtubule interacting protein 3	5	2	0	1	1	0	hsa-miR-615-5p				-0.13	-0.13	N/A
SYT6	ENST00000607941.1	synaptotagmin VI	5	1	0	0	1	0	hsa-miR-615-5p				-0.13	-0.13	N/A
FAM134A	ENST00000430297.2	family with sequence similarity 134, member A	3080	1	0	1	0	0	hsa-miR-615-5p				-0.13	-0.13	N/A
PLEKHM1	ENST00000430334.3	pleckstrin homology domain containing, family M (with RUN domain) member 1	90	1	1	0	0	2	hsa-miR-615-5p				-0.13	-0.13	N/A
HIC1	ENST00000399849.3	hypermethylated in cancer 1	76	1	0	0	1	0	hsa-miR-615-5p				-0.13	-0.13	N/A
NUTM2E	ENST00000602967.1	NUT family member 2E	5	1	1	0	0	2	hsa-miR-615-5p				-0.13	-0.13	N/A
SHC1	ENST00000368445.5	SHC (Src homology 2 domain containing) transforming protein 1	482	2	0	2	0	1	hsa-miR-615-5p				-0.13	-0.42	N/A
GPC1	ENST00000264039.2	glypican 1	1687	2	0	1	1	1	hsa-miR-615-5p				-0.13	-0.13	N/A
SPECC1	ENST00000395530.2	sperm antigen with calponin homology and coiled-coil domains 1	128	1	0	0	1	1	hsa-miR-615-5p				-0.13	-0.14	N/A
MXRA7	ENST00000355797.3	matrix-remodelling associated 7	421	1	0	1	0	2	hsa-miR-615-5p				-0.13	-0.17	N/A
BAK1	ENST00000442998.2	BCL2-antagonist/killer 1	15	1	0	1	0	1	hsa-miR-615-5p				-0.13	-0.19	N/A
C11orf49	ENST00000395460.2	chromosome 11 open reading frame 49	1263	1	0	1	0	1	hsa-miR-615-5p				-0.13	-0.13	N/A
DIS3L2	ENST00000325385.7	DIS3 mitotic control homolog (S. cerevisiae)-like 2	45	1	0	0	1	0	hsa-miR-615-5p				-0.13	-0.13	N/A
E2F2	ENST00000361729.2	E2F transcription factor 2	96	1	0	0	1	1	hsa-miR-615-5p				-0.13	-0.13	N/A
OPA3	ENST00000263275.4	optic atrophy 3 (autosomal recessive, with chorea and spastic paraplegia)	137	3	0	0	3	0	hsa-miR-615-5p				-0.13	-0.27	N/A
SP7	ENST00000536324.2	Sp7 transcription factor	5	2	0	0	2	0	hsa-miR-615-5p				-0.13	-0.13	N/A
C9orf116	ENST00000371789.3	chromosome 9 open reading frame 116	206	1	0	0	1	0	hsa-miR-615-5p				-0.13	-0.13	N/A
SORD	ENST00000267814.9	sorbitol dehydrogenase	5	1	0	1	0	0	hsa-miR-615-5p				-0.13	-0.13	N/A
PRKX	ENST00000262848.5	protein kinase, X-linked	12	2	0	0	2	1	hsa-miR-615-5p				-0.13	-0.13	N/A
SZT2	ENST00000562955.1	seizure threshold 2 homolog (mouse)	123	1	0	1	0	1	hsa-miR-615-5p				-0.13	-0.13	N/A
RAB31	ENST00000578921.1	RAB31, member RAS oncogene family	726	1	0	0	1	0	hsa-miR-615-5p				-0.13	-0.13	N/A
RNF150	ENST00000515673.2	ring finger protein 150	518	3	0	0	3	0	hsa-miR-615-5p				-0.13	-0.15	N/A
PPM1F	ENST00000263212.5	protein phosphatase, Mg2+/Mn2+ dependent, 1F	786	1	1	0	0	0	hsa-miR-615-5p				-0.13	-0.2	N/A
CCL4L2	ENST00000482104.1	chemokine (C-C motif) ligand 4-like 2	5	1	0	0	1	0	hsa-miR-615-5p				-0.13	-0.13	N/A
SH3PXD2B	ENST00000311601.5	SH3 and PX domains 2B	123	1	0	1	0	0	hsa-miR-615-5p				-0.13	-0.19	N/A
CACNB3	ENST00000301050.2	calcium channel, voltage-dependent, beta 3 subunit	41	1	0	1	0	1	hsa-miR-615-5p				-0.13	-0.13	N/A
FUT7	ENST00000314412.6	fucosyltransferase 7 (alpha (1,3) fucosyltransferase)	5	1	0	1	0	0	hsa-miR-615-5p				-0.13	-0.13	N/A
TNFSF8	ENST00000223795.2	tumor necrosis factor (ligand) superfamily, member 8	5	1	0	0	1	0	hsa-miR-615-5p				-0.13	-0.13	N/A
CLDN11	ENST00000064724.3	claudin 11	1116	1	0	0	1	0	hsa-miR-615-5p				-0.13	-0.13	N/A
C5orf22	ENST00000325366.9	chromosome 5 open reading frame 22	598	1	0	0	1	0	hsa-miR-615-5p				-0.13	-0.14	N/A
IL4R	ENST00000395762.2	interleukin 4 receptor	239	1	0	1	0	0	hsa-miR-615-5p				-0.13	-0.13	N/A
FZD9	ENST00000344575.3	frizzled family receptor 9	276	2*	0	1	0	0	hsa-miR-615-5p				-0.13	-0.13	N/A
CD209	ENST00000301357.8	CD209 molecule	5	1	0	1	0	0	hsa-miR-615-5p				-0.13	-0.13	N/A
DDX49	ENST00000438170.2	DEAD (Asp-Glu-Ala-Asp) box polypeptide 49	546	1	0	0	1	0	hsa-miR-615-5p				-0.13	-0.13	N/A
FAM230A	ENST00000434783.3	family with sequence similarity 230, member A	5	5	1	4	0	0	hsa-miR-615-5p				-0.13	-0.13	N/A
NUDCD3	ENST00000355451.7	NudC domain containing 3	659	4	0	1	3	0	hsa-miR-615-5p				-0.13	-0.18	N/A
IKZF3	ENST00000346872.3	IKAROS family zinc finger 3 (Aiolos)	7	2	0	0	2	0	hsa-miR-615-5p				-0.13	-0.14	N/A
EPHA10	ENST00000373048.4	EPH receptor A10	11	1	0	1	0	0	hsa-miR-615-5p				-0.13	-0.13	N/A
ANGPTL2	ENST00000373425.3	angiopoietin-like 2	39	1	0	1	0	0	hsa-miR-615-5p				-0.13	-0.13	N/A
EN1	ENST00000295206.6	engrailed homeobox 1	16	1	0	0	1	0	hsa-miR-615-5p				-0.13	-0.13	N/A
GOLPH3L	ENST00000271732.3	golgi phosphoprotein 3-like	274	1	0	0	1	0	hsa-miR-615-5p				-0.13	-0.13	N/A
CYP4F3	ENST00000221307.8	cytochrome P450, family 4, subfamily F, polypeptide 3	121	1	0	0	1	1	hsa-miR-615-5p				-0.13	-0.13	N/A
MCF2L	ENST00000397030.1	MCF.2 cell line derived transforming sequence-like	79	1	0	1	0	1	hsa-miR-615-5p				-0.13	-0.13	N/A
GBA2	ENST00000378088.1	glucosidase, beta (bile acid) 2	19	1	0	0	1	0	hsa-miR-615-5p				-0.13	-0.13	N/A
TCOF1	ENST00000323668.7	Treacher Collins-Franceschetti syndrome 1	325	1	0	0	1	0	hsa-miR-615-5p				-0.13	-0.13	N/A
FUT1	ENST00000310160.3	fucosyltransferase 1 (galactoside 2-alpha-L-fucosyltransferase, H blood group)	17	1	0	0	1	0	hsa-miR-615-5p				-0.13	-0.13	N/A
B3GALT6	ENST00000379198.2	UDP-Gal:betaGal beta 1,3-galactosyltransferase polypeptide 6	2444	1	0	1	0	3	hsa-miR-615-5p				-0.13	-0.3	N/A
PKD1	ENST00000262304.4	polycystic kidney disease 1 (autosomal dominant)	14	1	1	0	0	0	hsa-miR-615-5p				-0.13	-0.2	N/A
FOXN1	ENST00000226247.2	forkhead box N1	5	2	0	1	1	1	hsa-miR-615-5p				-0.13	-0.13	N/A
C22orf29	ENST00000407472.1	chromosome 22 open reading frame 29	351	1	0	0	1	0	hsa-miR-615-5p				-0.13	-0.13	N/A
ACSL6	ENST00000379264.2	acyl-CoA synthetase long-chain family member 6	7	1	1	0	0	0	hsa-miR-615-5p				-0.13	-0.13	N/A
RIN2	ENST00000255006.6	Ras and Rab interactor 2	539	1	0	1	0	0	hsa-miR-615-5p				-0.13	-0.13	N/A
CEACAM18	ENST00000396477.4	carcinoembryonic antigen-related cell adhesion molecule 18	5	1	0	0	1	0	hsa-miR-615-5p				-0.13	-0.13	N/A
PHLDA3	ENST00000367311.3	pleckstrin homology-like domain, family A, member 3	82	1	0	1	0	0	hsa-miR-615-5p				-0.13	-0.13	N/A
SOHLH1	ENST00000298466.5	spermatogenesis and oogenesis specific basic helix-loop-helix 1	5	1	0	0	1	0	hsa-miR-615-5p				-0.13	-0.13	N/A
KCNK1	ENST00000366621.3	potassium channel, subfamily K, member 1	410	1	0	0	1	1	hsa-miR-615-5p				-0.13	-0.13	N/A
TREML2	ENST00000483722.1	triggering receptor expressed on myeloid cells-like 2	5	1	0	0	1	0	hsa-miR-615-5p				-0.13	-0.13	N/A
TSPAN17	ENST00000298564.10	tetraspanin 17	849	1	0	1	0	0	hsa-miR-615-5p				-0.13	-0.13	N/A
C2orf48	ENST00000381786.3	chromosome 2 open reading frame 48	32	1	0	0	1	0	hsa-miR-615-5p				-0.13	-0.13	N/A
JPH2	ENST00000372980.3	junctophilin 2	76	2	1	0	1	1	hsa-miR-615-5p				-0.13	-0.16	N/A
PTPN4	ENST00000263708.2	protein tyrosine phosphatase, non-receptor type 4 (megakaryocyte)	215	2	0	1	1	0	hsa-miR-615-5p				-0.13	-0.17	N/A
KIAA1755	ENST00000279024.4	KIAA1755	5	1	0	0	1	1	hsa-miR-615-5p				-0.13	-0.13	N/A
RSPO1	ENST00000373059.1	R-spondin 1	5	1	0	0	1	0	hsa-miR-615-5p				-0.13	-0.13	N/A
SPC24	ENST00000592540.1	SPC24, NDC80 kinetochore complex component	141	1	0	0	1	0	hsa-miR-615-5p				-0.13	-0.13	N/A
SLC7A1	ENST00000380752.5	solute carrier family 7 (cationic amino acid transporter, y+ system), member 1	338	1	1	0	0	0	hsa-miR-615-5p				-0.13	-0.13	N/A
ZNF562	ENST00000293648.4	zinc finger protein 562	130	2	0	0	2	1	hsa-miR-615-5p				-0.13	-0.15	N/A
NDUFS7	ENST00000313408.7	NADH dehydrogenase (ubiquinone) Fe-S protein 7, 20kDa (NADH-coenzyme Q reductase)	3661	1	1	0	0	0	hsa-miR-615-5p				-0.13	-0.13	N/A
HSD11B2	ENST00000326152.5	hydroxysteroid (11-beta) dehydrogenase 2	29	1	0	1	0	0	hsa-miR-615-5p				-0.12	-0.12	N/A
TSPEAR	ENST00000323084.4	thrombospondin-type laminin G domain and EAR repeats	5	1	1	0	0	0	hsa-miR-615-5p				-0.12	-0.12	N/A
MAPK7	ENST00000299612.7	mitogen-activated protein kinase 7	617	1	0	0	1	0	hsa-miR-615-5p				-0.12	-0.12	N/A
GLTSCR1L	ENST00000314073.5	GLTSCR1-like	59	2	0	0	2	2	hsa-miR-615-5p				-0.12	-0.12	N/A
TMEM129	ENST00000303277.2	transmembrane protein 129	57	1	0	1	0	0	hsa-miR-615-5p				-0.12	-0.12	N/A
ATG12	ENST00000500945.2	autophagy related 12	1822	1	0	0	1	0	hsa-miR-615-5p				-0.12	-0.15	N/A
LRWD1	ENST00000292616.5	leucine-rich repeats and WD repeat domain containing 1	67	1	0	1	0	0	hsa-miR-615-5p				-0.12	-0.27	N/A
LRCH4	ENST00000310300.6	leucine-rich repeats and calponin homology (CH) domain containing 4	248	2	0	1	1	1	hsa-miR-615-5p				-0.12	-0.14	N/A
METAP1D	ENST00000315796.4	methionyl aminopeptidase type 1D (mitochondrial)	86	1	0	1	0	1	hsa-miR-615-5p				-0.12	-0.23	N/A
STX7	ENST00000367941.2	syntaxin 7	1395	1	0	0	1	1	hsa-miR-615-5p				-0.12	-0.14	N/A
SLC39A1	ENST00000356205.4	solute carrier family 39 (zinc transporter), member 1	1193	1	0	1	0	0	hsa-miR-615-5p				-0.12	-0.12	N/A
UCK1	ENST00000372208.3	uridine-cytidine kinase 1	263	1	0	0	1	0	hsa-miR-615-5p				-0.12	-0.12	N/A
PAX2	ENST00000370296.2	paired box 2	8	1	0	0	1	2	hsa-miR-615-5p				-0.12	-0.12	N/A
EPHB4	ENST00000360620.3	EPH receptor B4	350	2	0	2	0	0	hsa-miR-615-5p				-0.12	-0.15	N/A
ABHD4	ENST00000428304.2	abhydrolase domain containing 4	102	1	0	1	0	0	hsa-miR-615-5p				-0.12	-0.22	N/A
KIAA0930	ENST00000336156.5	KIAA0930	1107	3	0	2	1	1	hsa-miR-615-5p				-0.12	-0.24	N/A
ZBTB16	ENST00000335953.4	zinc finger and BTB domain containing 16	73	3	1	1	1	2	hsa-miR-615-5p				-0.12	-0.13	N/A
TNFRSF21	ENST00000296861.2	tumor necrosis factor receptor superfamily, member 21	39	1	0	0	1	0	hsa-miR-615-5p				-0.12	-0.14	N/A
DTX4	ENST00000227451.3	deltex homolog 4 (Drosophila)	5	1	0	1	0	1	hsa-miR-615-5p				-0.12	-0.12	N/A
LTBP2	ENST00000261978.4	latent transforming growth factor beta binding protein 2	1616	1	0	0	1	0	hsa-miR-615-5p				-0.12	-0.12	N/A
DAZAP1	ENST00000336761.6	DAZ associated protein 1	3500	1	0	0	1	0	hsa-miR-615-5p				-0.12	-0.12	N/A
TPM4	ENST00000300933.4	tropomyosin 4	332	1	0	0	1	0	hsa-miR-615-5p				-0.12	-0.14	N/A
MAPKAPK2	ENST00000294981.4	mitogen-activated protein kinase-activated protein kinase 2	178	1	0	1	0	0	hsa-miR-615-5p				-0.12	-0.13	N/A
RBCK1	ENST00000356286.5	RanBP-type and C3HC4-type zinc finger containing 1	2123	2	1	0	1	0	hsa-miR-615-5p				-0.12	-0.42	N/A
MAML1	ENST00000292599.3	mastermind-like 1 (Drosophila)	910	2	1	0	1	0	hsa-miR-615-5p				-0.12	-0.12	N/A
ATOH8	ENST00000306279.3	atonal homolog 8 (Drosophila)	21	2	1	0	1	1	hsa-miR-615-5p				-0.12	-0.35	N/A
RBBP9	ENST00000337227.4	retinoblastoma binding protein 9	102	1	0	0	1	0	hsa-miR-615-5p				-0.12	-0.13	N/A
LRRN4	ENST00000378858.4	leucine rich repeat neuronal 4	5	1	0	0	1	0	hsa-miR-615-5p				-0.12	-0.12	N/A
BLK	ENST00000259089.4	B lymphoid tyrosine kinase	5	1	0	1	0	1	hsa-miR-615-5p				-0.12	-0.12	N/A
AC012215.1	ENST00000437887.1	Uncharacterized protein	31	1	0	0	1	0	hsa-miR-615-5p				-0.12	-0.12	N/A
PQLC2	ENST00000375155.3	PQ loop repeat containing 2	94	1	0	0	1	1	hsa-miR-615-5p				-0.12	-0.12	N/A
COLCA1	ENST00000532918.1	colorectal cancer associated 1	5	1	0	0	1	0	hsa-miR-615-5p				-0.12	-0.12	N/A
BPIFB4	ENST00000375483.3	BPI fold containing family B, member 4	5	1	0	0	1	0	hsa-miR-615-5p				-0.12	-0.12	N/A
SLC1A3	ENST00000265113.4	solute carrier family 1 (glial high affinity glutamate transporter), member 3	34	1	0	0	1	0	hsa-miR-615-5p				-0.12	-0.12	N/A
OTP	ENST00000306422.3	orthopedia homeobox	9	1	0	1	0	1	hsa-miR-615-5p				-0.12	-0.12	N/A
MB21D2	ENST00000392452.2	Mab-21 domain containing 2	48	1	0	0	1	0	hsa-miR-615-5p				-0.12	-0.21	N/A
NLE1	ENST00000586869.1	notchless homolog 1 (Drosophila)	526	1	0	0	1	2	hsa-miR-615-5p				-0.12	-0.18	N/A
NLGN2	ENST00000302926.2	neuroligin 2	20	1	1	0	0	0	hsa-miR-615-5p				-0.12	-0.22	N/A
DDA1	ENST00000359866.4	DET1 and DDB1 associated 1	76	2	0	1	1	1	hsa-miR-615-5p				-0.12	-0.18	N/A
DPPA3	ENST00000345088.2	developmental pluripotency associated 3	11	1	1	0	0	1	hsa-miR-615-5p				-0.12	-0.24	N/A
KIAA1671	ENST00000401395.1	KIAA1671	549	1	0	1	0	2	hsa-miR-615-5p				-0.12	-0.12	N/A
ZNF155	ENST00000270014.2	zinc finger protein 155	13	1	1	0	0	1	hsa-miR-615-5p				-0.12	-0.34	N/A
KIFC2	ENST00000301331.5	kinesin family member C2	101	1	0	1	0	0	hsa-miR-615-5p				-0.12	-0.12	N/A
BRSK2	ENST00000382179.1	BR serine/threonine kinase 2	15	1	0	1	0	1	hsa-miR-615-5p				-0.12	-0.12	N/A
DKFZP761J1410	ENST00000251473.5	Lipid phosphate phosphatase-related protein type 2	345	1	0	0	1	0	hsa-miR-615-5p				-0.12	-0.12	N/A
AC093802.1	ENST00000407524.1	Uncharacterized protein	5	1	0	0	1	1	hsa-miR-615-5p				-0.12	-0.12	N/A
CLSTN1	ENST00000377298.4	calsyntenin 1	1902	1	0	0	1	1	hsa-miR-615-5p				-0.12	-0.13	N/A
EDA	ENST00000374553.2	ectodysplasin A	9	1	0	0	1	0	hsa-miR-615-5p				-0.12	-0.12	N/A
HMG20A	ENST00000336216.4	high mobility group 20A	391	1	0	0	1	0	hsa-miR-615-5p				-0.12	-0.12	N/A
SREBF2	ENST00000361204.4	sterol regulatory element binding transcription factor 2	1518	1	1	0	0	0	hsa-miR-615-5p				-0.12	-0.23	N/A
CYYR1	ENST00000299340.4	cysteine/tyrosine-rich 1	5	1	0	0	1	0	hsa-miR-615-5p				-0.12	-0.12	N/A
FAM167A	ENST00000284486.4	family with sequence similarity 167, member A	85	1	0	0	1	0	hsa-miR-615-5p				-0.12	-0.12	N/A
GPR179	ENST00000342292.4	G protein-coupled receptor 179	5	1	0	0	1	0	hsa-miR-615-5p				-0.12	-0.12	N/A
LONRF2	ENST00000393437.3	LON peptidase N-terminal domain and ring finger 2	394	4	0	2	2	0	hsa-miR-615-5p				-0.12	-0.13	N/A
DKFZP434O1614	ENST00000554299.1		5	1	0	0	1	0	hsa-miR-615-5p				-0.12	-0.12	N/A
HIST1H2BO	ENST00000303806.4	histone cluster 1, H2bo	7	1	1	0	0	0	hsa-miR-615-5p				-0.12	-0.41	N/A
NRBP2	ENST00000442628.2	nuclear receptor binding protein 2	1011	1	1	0	0	0	hsa-miR-615-5p				-0.12	-0.12	N/A
METTL9	ENST00000358154.3	methyltransferase like 9	220	1	0	1	0	0	hsa-miR-615-5p				-0.12	-0.15	N/A
VAV2	ENST00000406606.3	vav 2 guanine nucleotide exchange factor	477	1	1	0	0	0	hsa-miR-615-5p				-0.12	-0.12	N/A
CLEC1A	ENST00000315330.4	C-type lectin domain family 1, member A	5	1	0	0	1	0	hsa-miR-615-5p				-0.12	-0.12	N/A
MGAT5B	ENST00000428789.2	mannosyl (alpha-1,6-)-glycoprotein beta-1,6-N-acetyl-glucosaminyltransferase, isozyme B	85	1	0	1	0	0	hsa-miR-615-5p				-0.12	-0.12	N/A
CD6	ENST00000313421.7	CD6 molecule	5	1	0	1	0	0	hsa-miR-615-5p				-0.12	-0.12	N/A
PVRL4	ENST00000368012.3	poliovirus receptor-related 4	6	1	0	0	1	0	hsa-miR-615-5p				-0.12	-0.12	N/A
CDH2	ENST00000269141.3	cadherin 2, type 1, N-cadherin (neuronal)	1230	1	0	0	1	0	hsa-miR-615-5p				-0.12	-0.13	N/A
RBMS3	ENST00000396583.3	RNA binding motif, single stranded interacting protein 3	56	1	0	1	0	0	hsa-miR-615-5p				-0.12	-0.23	N/A
CTD-2162K18.4	ENST00000590750.1	Uncharacterized protein	51	1	0	0	1	1	hsa-miR-615-5p				-0.12	-0.13	N/A
SCAMP5	ENST00000425597.3	secretory carrier membrane protein 5	127	2	0	1	1	1	hsa-miR-615-5p				-0.12	-0.12	N/A
ADGB	ENST00000367493.3	androglobin	5	1	0	0	1	0	hsa-miR-615-5p				-0.12	-0.12	N/A
GSTM2	ENST00000369831.2	glutathione S-transferase mu 2 (muscle)	5	1	0	1	0	0	hsa-miR-615-5p				-0.12	-0.12	N/A
CTSD	ENST00000236671.2	cathepsin D	2057	1	0	0	1	0	hsa-miR-615-5p				-0.12	-0.12	N/A
SLC25A44	ENST00000359511.4	solute carrier family 25, member 44	760	1	0	0	1	0	hsa-miR-615-5p				-0.12	-0.12	N/A
C17orf70	ENST00000327787.8	chromosome 17 open reading frame 70	329	1	0	1	0	0	hsa-miR-615-5p				-0.12	-0.12	N/A
FXN	ENST00000396366.2	frataxin	99	2	0	0	2	0	hsa-miR-615-5p				-0.12	-0.16	N/A
DNAJC6	ENST00000395325.3	DnaJ (Hsp40) homolog, subfamily C, member 6	96	1	0	1	0	0	hsa-miR-615-5p				-0.12	-0.28	N/A
CNDP2	ENST00000579847.1	CNDP dipeptidase 2 (metallopeptidase M20 family)	112	1	0	0	1	2	hsa-miR-615-5p				-0.12	-0.21	N/A
PHOSPHO1	ENST00000310544.4	phosphatase, orphan 1	7	1	0	0	1	1	hsa-miR-615-5p				-0.12	-0.12	N/A
SOX12	ENST00000342665.2	SRY (sex determining region Y)-box 12	6341	1	0	1	0	0	hsa-miR-615-5p				-0.12	-0.12	N/A
WNT7B	ENST00000339464.4	wingless-type MMTV integration site family, member 7B	40	2	0	0	2	2	hsa-miR-615-5p				-0.12	-0.12	N/A
HDGF	ENST00000357325.5	hepatoma-derived growth factor	10112	1	0	0	1	1	hsa-miR-615-5p				-0.12	-0.12	N/A
INPP5A	ENST00000368594.3	inositol polyphosphate-5-phosphatase, 40kDa	243	1	0	1	0	1	hsa-miR-615-5p				-0.12	-0.12	N/A
TTYH1	ENST00000301194.4	tweety family member 1	5	1	0	0	1	1	hsa-miR-615-5p				-0.12	-0.12	N/A
SULT1C4	ENST00000272452.2	sulfotransferase family, cytosolic, 1C, member 4	97	1	0	0	1	0	hsa-miR-615-5p				-0.12	-0.12	N/A
KIAA1191	ENST00000298569.4	KIAA1191	23	1	0	1	0	0	hsa-miR-615-5p				-0.12	-0.16	N/A
hsa-mir-1199	ENST00000587086.1	hsa-mir-1199	45	1	0	1	0	0	hsa-miR-615-5p				-0.12	-0.12	N/A
COL27A1	ENST00000356083.3	collagen, type XXVII, alpha 1	620	1	0	0	1	0	hsa-miR-615-5p				-0.12	-0.12	N/A
GRAMD4	ENST00000361034.3	GRAM domain containing 4	403	1	0	1	0	1	hsa-miR-615-5p				-0.12	-0.12	N/A
ACP2	ENST00000256997.3	acid phosphatase 2, lysosomal	235	1	0	0	1	0	hsa-miR-615-5p				-0.12	-0.12	N/A
DTX1	ENST00000257600.3	deltex homolog 1 (Drosophila)	10	1	0	0	1	1	hsa-miR-615-5p				-0.12	-0.12	N/A
CCND2	ENST00000261254.3	cyclin D2	66	1	1	0	0	0	hsa-miR-615-5p				-0.12	-0.14	N/A
POLA1	ENST00000379068.3	polymerase (DNA directed), alpha 1, catalytic subunit	310	1	0	0	1	0	hsa-miR-615-5p				-0.12	-0.12	N/A
SLC6A18	ENST00000324642.3	solute carrier family 6 (neutral amino acid transporter), member 18	5	1	0	0	1	0	hsa-miR-615-5p				-0.12	-0.12	N/A
ALS2CL	ENST00000318962.4	ALS2 C-terminal like	201	1	1	0	0	1	hsa-miR-615-5p				-0.12	-0.4	N/A
ZNF460	ENST00000360338.3	zinc finger protein 460	164	2	1	1	0	0	hsa-miR-615-5p				-0.12	-0.13	N/A
PPIF	ENST00000394579.3	peptidylprolyl isomerase F	9304	2	0	0	2	0	hsa-miR-615-5p				-0.12	-0.26	N/A
KSR1	ENST00000398988.3	kinase suppressor of ras 1	256	1	0	0	1	1	hsa-miR-615-5p				-0.12	-0.12	N/A
C2CD4B	ENST00000380392.3	C2 calcium-dependent domain containing 4B	14	1	0	1	0	0	hsa-miR-615-5p				-0.12	-0.35	N/A
ADD1	ENST00000398125.1	adducin 1 (alpha)	460	1	0	0	1	1	hsa-miR-615-5p				-0.12	-0.12	N/A
SLC15A2	ENST00000489711.1	solute carrier family 15 (oligopeptide transporter), member 2	21	1	0	0	1	0	hsa-miR-615-5p				-0.12	-0.12	N/A
NLRC3	ENST00000448023.2	NLR family, CARD domain containing 3	5	1	0	0	1	0	hsa-miR-615-5p				-0.12	-0.12	N/A
RALBP1	ENST00000383432.3	ralA binding protein 1	134	1	0	1	0	0	hsa-miR-615-5p				-0.12	-0.12	N/A
FAM160B2	ENST00000289921.7	family with sequence similarity 160, member B2	803	1	0	0	1	0	hsa-miR-615-5p				-0.12	-0.12	N/A
SIX5	ENST00000560168.1	SIX homeobox 5	47	1	0	0	1	1	hsa-miR-615-5p				-0.12	-0.12	N/A
RADIL	ENST00000536091.1	Ras association and DIL domains	10	1	0	1	0	0	hsa-miR-615-5p				-0.12	-0.12	N/A
LRRC20	ENST00000355790.4	leucine rich repeat containing 20	159	1	0	0	1	1	hsa-miR-615-5p				-0.12	-0.12	N/A
CHRM3	ENST00000255380.4	cholinergic receptor, muscarinic 3	47	1	0	0	1	0	hsa-miR-615-5p				-0.12	-0.12	N/A
FYCO1	ENST00000296137.2	FYVE and coiled-coil domain containing 1	91	3	1	1	1	0	hsa-miR-615-5p				-0.11	-0.12	N/A
SLC52A2	ENST00000526752.1	solute carrier family 52 (riboflavin transporter), member 2	483	1	0	1	0	0	hsa-miR-615-5p				-0.11	-0.11	N/A
CD300LG	ENST00000317310.4	CD300 molecule-like family member g	5	1	0	0	1	1	hsa-miR-615-5p				-0.11	-0.11	N/A
TMEM158	ENST00000503771.1	transmembrane protein 158 (gene/pseudogene)	1645	1	0	0	1	0	hsa-miR-615-5p				-0.11	-0.11	N/A
SCUBE3	ENST00000274938.7	signal peptide, CUB domain, EGF-like 3	47	2	1	0	1	0	hsa-miR-615-5p				-0.11	-0.15	N/A
CCDC103	ENST00000417826.2	coiled-coil domain containing 103	72	2	0	2	0	1	hsa-miR-615-5p				-0.11	-0.28	N/A
PPP1R12B	ENST00000608999.1	protein phosphatase 1, regulatory subunit 12B	18	6	1	2	3	1	hsa-miR-615-5p				-0.11	-0.15	N/A
IRAK3	ENST00000261233.4	interleukin-1 receptor-associated kinase 3	13	1	0	1	0	1	hsa-miR-615-5p				-0.11	-0.14	N/A
GPR143	ENST00000467482.1	G protein-coupled receptor 143	8	1	0	0	1	0	hsa-miR-615-5p				-0.11	-0.11	N/A
SNTA1	ENST00000217381.2	syntrophin, alpha 1	360	1	0	0	1	0	hsa-miR-615-5p				-0.11	-0.11	N/A
TMEM130	ENST00000416379.2	transmembrane protein 130	169	1	0	0	1	1	hsa-miR-615-5p				-0.11	-0.11	N/A
ZNF703	ENST00000331569.4	zinc finger protein 703	1557	5	2	2	1	1	hsa-miR-615-5p				-0.11	-0.41	N/A
FAM171A2	ENST00000293443.7	family with sequence similarity 171, member A2	85	1	0	1	0	1	hsa-miR-615-5p				-0.11	-0.11	N/A
C4orf45	ENST00000434826.2	chromosome 4 open reading frame 45	5	1	0	0	1	0	hsa-miR-615-5p				-0.11	-0.11	N/A
POLR1E	ENST00000377798.4	polymerase (RNA) I polypeptide E, 53kDa	540	1	0	0	1	0	hsa-miR-615-5p				-0.11	-0.11	N/A
F2RL1	ENST00000296677.4	coagulation factor II (thrombin) receptor-like 1	184	1	0	0	1	0	hsa-miR-615-5p				-0.11	-0.11	N/A
GTF2H3	ENST00000543341.2	general transcription factor IIH, polypeptide 3, 34kDa	718	1	0	0	1	0	hsa-miR-615-5p				-0.11	-0.13	N/A
CMBL	ENST00000296658.3	carboxymethylenebutenolidase homolog (Pseudomonas)	2602	2	1	0	1	1	hsa-miR-615-5p				-0.11	-0.4	N/A
CHRM2	ENST00000445907.2	cholinergic receptor, muscarinic 2	5	2	0	0	2	0	hsa-miR-615-5p				-0.11	-0.11	N/A
KIAA1875	ENST00000323662.8	KIAA1875	5	1	1	0	0	1	hsa-miR-615-5p				-0.11	-0.11	N/A
TBXA2R	ENST00000375190.4	thromboxane A2 receptor	169	2	0	1	1	0	hsa-miR-615-5p				-0.11	-0.11	N/A
ASPG	ENST00000551177.1	asparaginase homolog (S. cerevisiae)	5	1	0	0	1	0	hsa-miR-615-5p				-0.11	-0.11	N/A
FAM155B	ENST00000252338.4	family with sequence similarity 155, member B	21	1	0	0	1	2	hsa-miR-615-5p				-0.11	-0.11	N/A
TNFSF12	ENST00000293825.6	tumor necrosis factor (ligand) superfamily, member 12	1087	1	0	0	1	1	hsa-miR-615-5p				-0.11	-0.11	N/A
KDM4B	ENST00000159111.4	lysine (K)-specific demethylase 4B	547	1	0	0	1	1	hsa-miR-615-5p				-0.11	-0.12	N/A
SNX33	ENST00000308527.5	sorting nexin 33	148	1	0	1	0	0	hsa-miR-615-5p				-0.11	-0.14	N/A
CHERP	ENST00000546361.2	calcium homeostasis endoplasmic reticulum protein	614	1	0	0	1	0	hsa-miR-615-5p				-0.11	-0.12	N/A
SUMO3	ENST00000332859.6	small ubiquitin-like modifier 3	11677	1	0	0	1	0	hsa-miR-615-5p				-0.11	-0.14	N/A
PSMA5	ENST00000271308.4	proteasome (prosome, macropain) subunit, alpha type, 5	60	1	1	0	0	0	hsa-miR-615-5p				-0.11	-0.5	N/A
C2ORF15	ENST00000302513.2	Uncharacterized protein C2orf15	166	1	0	0	1	0	hsa-miR-615-5p				-0.11	-0.11	N/A
NRARP	ENST00000356628.2	NOTCH-regulated ankyrin repeat protein	56	1	0	1	0	0	hsa-miR-615-5p				-0.11	-0.11	N/A
EFNB1	ENST00000204961.4	ephrin-B1	386	1	0	0	1	0	hsa-miR-615-5p				-0.11	-0.11	N/A
G3BP1	ENST00000394123.3	GTPase activating protein (SH3 domain) binding protein 1	688	1	0	0	1	0	hsa-miR-615-5p				-0.11	-0.11	N/A
TNFRSF14	ENST00000355716.4	tumor necrosis factor receptor superfamily, member 14	170	3	0	1	2	0	hsa-miR-615-5p				-0.11	-0.21	N/A
CXCR5	ENST00000292174.4	chemokine (C-X-C motif) receptor 5	5	1	0	1	0	2	hsa-miR-615-5p				-0.11	-0.11	N/A
ZFP41	ENST00000520584.1	ZFP41 zinc finger protein	7	1	0	1	0	1	hsa-miR-615-5p				-0.11	-0.11	N/A
PIP5K1C	ENST00000335312.3	phosphatidylinositol-4-phosphate 5-kinase, type I, gamma	13	1	0	1	0	0	hsa-miR-615-5p				-0.11	-0.11	N/A
KPNA6	ENST00000373625.3	karyopherin alpha 6 (importin alpha 7)	272	1	1	0	0	0	hsa-miR-615-5p				-0.11	-0.14	N/A
OR2W3	ENST00000537741.1	olfactory receptor, family 2, subfamily W, member 3	23	1	0	0	1	0	hsa-miR-615-5p				-0.11	-0.14	N/A
NFKBID	ENST00000396901.1	nuclear factor of kappa light polypeptide gene enhancer in B-cells inhibitor, delta	40	1	0	0	1	0	hsa-miR-615-5p				-0.11	-0.22	N/A
SEPT5	ENST00000438754.2	septin 5	342	1	0	0	1	0	hsa-miR-615-5p				-0.11	-0.11	N/A
PIP4K2A	ENST00000376573.4	phosphatidylinositol-5-phosphate 4-kinase, type II, alpha	632	1	0	1	0	0	hsa-miR-615-5p				-0.11	-0.11	N/A
POMC	ENST00000380794.1	proopiomelanocortin	8	1	0	0	1	0	hsa-miR-615-5p				-0.11	-0.11	N/A
KLF16	ENST00000250916.4	Kruppel-like factor 16	5	1	0	1	0	0	hsa-miR-615-5p				-0.11	-0.11	N/A
BRD3	ENST00000303407.7	bromodomain containing 3	77	1	0	0	1	2	hsa-miR-615-5p				-0.11	-0.11	N/A
PBLD	ENST00000336578.1	phenazine biosynthesis-like protein domain containing	44	1	0	0	1	0	hsa-miR-615-5p				-0.11	-0.16	N/A
KIAA1614	ENST00000367588.4	KIAA1614	5	1	0	0	1	0	hsa-miR-615-5p				-0.11	-0.11	N/A
BTN2A2	ENST00000432533.2	butyrophilin, subfamily 2, member A2	125	1	0	0	1	0	hsa-miR-615-5p				-0.11	-0.11	N/A
DLGAP2	ENST00000421627.2	discs, large (Drosophila) homolog-associated protein 2	5	1	0	0	1	1	hsa-miR-615-5p				-0.11	-0.11	N/A
IL2RB	ENST00000216223.5	interleukin 2 receptor, beta	5	1	0	0	1	1	hsa-miR-615-5p				-0.11	-0.11	N/A
PHF2	ENST00000375376.4	PHD finger protein 2	151	1	0	1	0	0	hsa-miR-615-5p				-0.11	-0.11	N/A
SLC14A2	ENST00000255226.6	solute carrier family 14 (urea transporter), member 2	5	1	0	0	1	0	hsa-miR-615-5p				-0.11	-0.11	N/A
GABRG1	ENST00000295452.4	gamma-aminobutyric acid (GABA) A receptor, gamma 1	5	1	0	0	1	0	hsa-miR-615-5p				-0.11	-0.11	N/A
ISY1-RAB43	ENST00000418265.1	ISY1-RAB43 readthrough	5	1	0	1	0	1	hsa-miR-615-5p				-0.11	-0.11	N/A
ERGIC1	ENST00000393784.3	endoplasmic reticulum-golgi intermediate compartment (ERGIC) 1	4614	1	0	1	0	0	hsa-miR-615-5p				-0.11	-0.11	N/A
ZNF365	ENST00000395254.3	zinc finger protein 365	173	1	0	0	1	0	hsa-miR-615-5p				-0.11	-0.12	N/A
CNTF	ENST00000361987.4	ciliary neurotrophic factor	46	1	0	0	1	0	hsa-miR-615-5p				-0.11	-0.12	N/A
TGM2	ENST00000361475.2	transglutaminase 2	731	3	0	1	2	0	hsa-miR-615-5p				-0.11	-0.26	N/A
NPTXR	ENST00000333039.2	neuronal pentraxin receptor	578	3	1	0	2	4	hsa-miR-615-5p				-0.11	-0.11	N/A
CXorf56	ENST00000320339.4	chromosome X open reading frame 56	279	1	0	1	0	0	hsa-miR-615-5p				-0.11	-0.22	N/A
PCBP3	ENST00000400314.1	poly(rC) binding protein 3	10	1	0	0	1	1	hsa-miR-615-5p				-0.11	-0.11	N/A
SASH3	ENST00000356892.3	SAM and SH3 domain containing 3	5	1	0	0	1	0	hsa-miR-615-5p				-0.11	-0.11	N/A
FAM102A	ENST00000373095.1	family with sequence similarity 102, member A	85	1	0	0	1	1	hsa-miR-615-5p				-0.11	-0.11	N/A
TMEM105	ENST00000332900.1	transmembrane protein 105	5	3	0	0	3	1	hsa-miR-615-5p				-0.11	-0.11	N/A
PSD4	ENST00000441564.3	pleckstrin and Sec7 domain containing 4	72	1	0	1	0	0	hsa-miR-615-5p				-0.11	-0.11	N/A
CNPY3	ENST00000394142.3	canopy FGF signaling regulator 3	837	1	0	0	1	1	hsa-miR-615-5p				-0.11	-0.11	N/A
UTP14C	ENST00000521776.2	UTP14, U3 small nucleolar ribonucleoprotein, homolog C (yeast)	174	1	0	0	1	0	hsa-miR-615-5p				-0.11	-0.11	N/A
SLC5A9	ENST00000236495.5	solute carrier family 5 (sodium/sugar cotransporter), member 9	291	1	0	0	1	0	hsa-miR-615-5p				-0.11	-0.11	N/A
PSMF1	ENST00000335877.6	proteasome (prosome, macropain) inhibitor subunit 1 (PI31)	2709	1	1	0	0	0	hsa-miR-615-5p				-0.11	-0.24	N/A
SFXN5	ENST00000410065.1	sideroflexin 5	56	3	0	1	2	1	hsa-miR-615-5p				-0.11	-0.28	N/A
KCNQ4	ENST00000347132.5	potassium voltage-gated channel, KQT-like subfamily, member 4	46	2	0	1	1	1	hsa-miR-615-5p				-0.11	-0.11	N/A
RNF44	ENST00000274811.4	ring finger protein 44	1623	2	0	1	1	1	hsa-miR-615-5p				-0.11	-0.11	N/A
IKBIP	ENST00000299157.4	IKBKB interacting protein	183	1	0	0	1	0	hsa-miR-615-5p				-0.11	-0.17	N/A
CYTH3	ENST00000350796.3	cytohesin 3	248	1	0	1	0	0	hsa-miR-615-5p				-0.11	-0.11	N/A
FBXO33	ENST00000298097.7	F-box protein 33	306	1	0	0	1	0	hsa-miR-615-5p				-0.11	-0.11	N/A
SPEG	ENST00000312358.7	SPEG complex locus	179	1	0	0	1	0	hsa-miR-615-5p				-0.11	-0.11	N/A
SLC6A8	ENST00000253122.5	solute carrier family 6 (neurotransmitter transporter), member 8	5	1	0	0	1	1	hsa-miR-615-5p				-0.11	-0.11	N/A
ARHGAP33	ENST00000378944.5	Rho GTPase activating protein 33	8	1	0	0	1	0	hsa-miR-615-5p				-0.11	-0.11	N/A
ELMSAN1	ENST00000394071.2	ELM2 and Myb/SANT-like domain containing 1	15	2	1	1	0	0	hsa-miR-615-5p				-0.11	-0.11	N/A
COL5A3	ENST00000264828.3	collagen, type V, alpha 3	5	1	0	1	0	0	hsa-miR-615-5p				-0.11	-0.11	N/A
POLR2D	ENST00000272645.4	polymerase (RNA) II (DNA directed) polypeptide D	530	1	0	0	1	1	hsa-miR-615-5p				-0.11	-0.11	N/A
AMACR	ENST00000335606.6	alpha-methylacyl-CoA racemase	308	1	0	1	0	0	hsa-miR-615-5p				-0.11	-0.3	N/A
CDH11	ENST00000394156.3	cadherin 11, type 2, OB-cadherin (osteoblast)	448	2	0	0	2	0	hsa-miR-615-5p				-0.11	-0.12	N/A
INPPL1	ENST00000298229.2	inositol polyphosphate phosphatase-like 1	1138	1	0	1	0	0	hsa-miR-615-5p				-0.1	-0.1	N/A
B4GALT7	ENST00000029410.5	xylosylprotein beta 1,4-galactosyltransferase, polypeptide 7	2968	1	0	1	0	0	hsa-miR-615-5p				-0.1	-0.1	N/A
SETD1B	ENST00000267197.5	SET domain containing 1B	703	1	0	0	1	1	hsa-miR-615-5p				-0.1	-0.1	N/A
GNB3	ENST00000229264.3	guanine nucleotide binding protein (G protein), beta polypeptide 3	49	1	0	0	1	0	hsa-miR-615-5p				-0.1	-0.1	N/A
ELMO2	ENST00000290246.6	engulfment and cell motility 2	22	1	0	0	1	0	hsa-miR-615-5p				-0.1	-0.1	N/A
BCAT1	ENST00000261192.7	branched chain amino-acid transaminase 1, cytosolic	1346	1	1	0	0	0	hsa-miR-615-5p				-0.1	-0.11	N/A
PUM1	ENST00000424085.2	pumilio RNA-binding family member 1	202	1	0	0	1	0	hsa-miR-615-5p				-0.1	-0.1	N/A
DCTN1	ENST00000361874.3	dynactin 1	1036	1	0	0	1	0	hsa-miR-615-5p				-0.1	-0.1	N/A
ARIH2	ENST00000356401.4	ariadne RBR E3 ubiquitin protein ligase 2	938	2	0	1	1	0	hsa-miR-615-5p				-0.1	-0.24	N/A
ST3GAL1	ENST00000319914.5	ST3 beta-galactoside alpha-2,3-sialyltransferase 1	59	2	0	1	1	0	hsa-miR-615-5p				-0.1	-0.11	N/A
RBM28	ENST00000223073.2	RNA binding motif protein 28	297	2	1	1	0	3	hsa-miR-615-5p				-0.1	-0.25	N/A
SRBD1	ENST00000263736.4	S1 RNA binding domain 1	33	1	0	0	1	0	hsa-miR-615-5p				-0.1	-0.14	N/A
MAPK14	ENST00000229795.3	mitogen-activated protein kinase 14	1191	2	0	1	1	1	hsa-miR-615-5p				-0.1	-0.11	N/A
ANXA8	ENST00000357718.4	annexin A8	5	1	0	0	1	0	hsa-miR-615-5p				-0.1	-0.1	N/A
ZC3H12B	ENST00000338957.4	zinc finger CCCH-type containing 12B	29	1	0	1	0	1	hsa-miR-615-5p				-0.1	-0.1	N/A
ANXA8L2	ENST00000340243.6	annexin A8-like 2	5	1	0	0	1	0	hsa-miR-615-5p				-0.1	-0.1	N/A
SSTR5	ENST00000397547.2	somatostatin receptor 5	5	1	0	1	0	1	hsa-miR-615-5p				-0.1	-0.1	N/A
ANXA8L1	ENST00000358140.4	annexin A8-like 1	5	1	0	0	1	0	hsa-miR-615-5p				-0.1	-0.1	N/A
CHP2	ENST00000300113.2	calcineurin-like EF-hand protein 2	5	1	0	0	1	0	hsa-miR-615-5p				-0.1	-0.1	N/A
FTSJ2	ENST00000440306.2	FtsJ RNA methyltransferase homolog 2 (E. coli)	2880	1	0	0	1	0	hsa-miR-615-5p				-0.1	-0.1	N/A
LIN7A	ENST00000552864.1	lin-7 homolog A (C. elegans)	86	1	1	0	0	0	hsa-miR-615-5p				-0.1	-0.31	N/A
PHF8	ENST00000338946.6	PHD finger protein 8	85	2	2	0	0	1	hsa-miR-615-5p				-0.1	-0.2	N/A
NGDN	ENST00000397154.3	neuroguidin, EIF4E binding protein	679	1	0	0	1	1	hsa-miR-615-5p				-0.1	-0.13	N/A
SIT1	ENST00000259608.3	signaling threshold regulating transmembrane adaptor 1	7	2	1	0	1	0	hsa-miR-615-5p				-0.1	-0.36	N/A
FAM211A	ENST00000409083.3	family with sequence similarity 211, member A	23	1	0	0	1	0	hsa-miR-615-5p				-0.1	-0.14	N/A
IKBKG	ENST00000393549.2	inhibitor of kappa light polypeptide gene enhancer in B-cells, kinase gamma	5	1	0	0	1	0	hsa-miR-615-5p				-0.1	-0.1	N/A
ADCY6	ENST00000357869.3	adenylate cyclase 6	6	1	0	1	0	0	hsa-miR-615-5p				-0.1	-0.1	N/A
GNA15	ENST00000262958.3	guanine nucleotide binding protein (G protein), alpha 15 (Gq class)	5	1	0	1	0	0	hsa-miR-615-5p				-0.1	-0.1	N/A
RAB37	ENST00000392610.1	RAB37, member RAS oncogene family	875	2	0	0	2	0	hsa-miR-615-5p				-0.1	-0.1	N/A
PCSK7	ENST00000320934.3	proprotein convertase subtilisin/kexin type 7	92	1	0	1	0	0	hsa-miR-615-5p				-0.1	-0.1	N/A
PRDM12	ENST00000253008.2	PR domain containing 12	15	1	0	1	0	0	hsa-miR-615-5p				-0.1	-0.1	N/A
KCNJ12	ENST00000583088.1	potassium inwardly-rectifying channel, subfamily J, member 12	9	1	1	0	0	1	hsa-miR-615-5p				-0.1	-0.1	N/A
C11orf86	ENST00000308963.4	chromosome 11 open reading frame 86	5	1	0	0	1	0	hsa-miR-615-5p				-0.1	-0.1	N/A
CSNK1D	ENST00000392334.2	casein kinase 1, delta	1799	2	1	1	0	0	hsa-miR-615-5p				-0.1	-0.56	N/A
NOC4L	ENST00000538784.1	nucleolar complex associated 4 homolog (S. cerevisiae)	548	1	0	0	1	0	hsa-miR-615-5p				-0.1	-0.22	N/A
ZNF778	ENST00000433976.2	zinc finger protein 778	11	1	0	1	0	0	hsa-miR-615-5p				-0.1	-0.19	N/A
TRAPPC3	ENST00000373166.3	trafficking protein particle complex 3	470	1	0	0	1	0	hsa-miR-615-5p				-0.1	-0.21	N/A
ETS1	ENST00000531611.1	v-ets avian erythroblastosis virus E26 oncogene homolog 1	1423	1	0	0	1	0	hsa-miR-615-5p				-0.1	-0.11	N/A
PPP1R16B	ENST00000299824.1	protein phosphatase 1, regulatory subunit 16B	16	2	0	1	1	2	hsa-miR-615-5p				-0.1	-0.1	N/A
CCL4L1	ENST00000586598.1	chemokine (C-C motif) ligand 4-like 1	5	1	0	0	1	0	hsa-miR-615-5p				-0.1	-0.1	N/A
OR2C3	ENST00000366487.3	olfactory receptor, family 2, subfamily C, member 3	5	1	0	1	0	0	hsa-miR-615-5p				-0.1	-0.1	N/A
KLHL21	ENST00000377663.3	kelch-like family member 21	45	2	0	2	0	1	hsa-miR-615-5p				-0.1	-0.1	N/A
SLIT3	ENST00000519560.1	slit homolog 3 (Drosophila)	13	3	0	3	0	1	hsa-miR-615-5p				-0.1	-0.11	N/A
SLC43A2	ENST00000301335.5	solute carrier family 43 (amino acid system L transporter), member 2	68	3	0	1	2	2	hsa-miR-615-5p				-0.1	-0.12	N/A
CYP19A1	ENST00000396402.1	cytochrome P450, family 19, subfamily A, polypeptide 1	5	1	0	0	1	1	hsa-miR-615-5p				-0.1	-0.1	N/A
CD244	ENST00000368034.4	CD244 molecule, natural killer cell receptor 2B4	5	1	0	0	1	0	hsa-miR-615-5p				-0.1	-0.1	N/A
PLEKHM2	ENST00000375799.3	pleckstrin homology domain containing, family M (with RUN domain) member 2	349	1	0	1	0	0	hsa-miR-615-5p				-0.1	-0.1	N/A
MGLL	ENST00000434178.2	monoglyceride lipase	453	1	0	1	0	0	hsa-miR-615-5p				-0.1	-0.18	N/A
SLC13A5	ENST00000433363.2	solute carrier family 13 (sodium-dependent citrate transporter), member 5	4848	1	0	0	1	0	hsa-miR-615-5p				-0.1	-0.1	N/A
CASC10	ENST00000377113.5	cancer susceptibility candidate 10	116	1	0	1	0	0	hsa-miR-615-5p				-0.1	-0.11	N/A
DUSP8	ENST00000397374.3	dual specificity phosphatase 8	26	2	0	2	0	0	hsa-miR-615-5p				-0.1	-0.11	N/A
CHRDL1	ENST00000372045.1	chordin-like 1	5	1	0	0	1	0	hsa-miR-615-5p				-0.1	-0.1	N/A
GATA4	ENST00000335135.4	GATA binding protein 4	5	1	0	1	0	1	hsa-miR-615-5p				-0.1	-0.1	N/A
BBS10	ENST00000393262.3	Bardet-Biedl syndrome 10	186	1	0	0	1	0	hsa-miR-615-5p				-0.1	-0.1	N/A
AIRE	ENST00000329347.4	autoimmune regulator	23	1	0	0	1	0	hsa-miR-615-5p				-0.1	-0.1	N/A
SKI	ENST00000378536.4	v-ski avian sarcoma viral oncogene homolog	613	1	0	0	1	3	hsa-miR-615-5p				-0.1	-0.16	N/A
MYO9B	ENST00000595618.1	myosin IXB	413	1	0	1	0	1	hsa-miR-615-5p				-0.1	-0.1	N/A
TMEM159	ENST00000572258.1	transmembrane protein 159	159	1	0	0	1	0	hsa-miR-615-5p				-0.1	-0.1	N/A
NFYC	ENST00000447388.3	nuclear transcription factor Y, gamma	777	1	0	0	1	0	hsa-miR-615-5p				-0.1	-0.15	N/A
AC026202.1	ENST00000600805.1	Uncharacterized protein	10	1	0	0	1	0	hsa-miR-615-5p				-0.1	-0.1	N/A
MALL	ENST00000272462.2	mal, T-cell differentiation protein-like	5	1	0	0	1	0	hsa-miR-615-5p				-0.1	-0.1	N/A
LMTK3	ENST00000600059.1	lemur tyrosine kinase 3	5	1	0	1	0	3	hsa-miR-615-5p				-0.1	-0.1	N/A
ATAD3C	ENST00000378785.2	ATPase family, AAA domain containing 3C	5	1	0	1	0	0	hsa-miR-615-5p				-0.1	-0.1	N/A
ZNF449	ENST00000339249.4	zinc finger protein 449	345	1	0	0	1	0	hsa-miR-615-5p				-0.1	-0.1	N/A
SLC9A8	ENST00000361573.2	solute carrier family 9, subfamily A (NHE8, cation proton antiporter 8), member 8	474	1	0	1	0	1	hsa-miR-615-5p				-0.1	-0.1	N/A
MEF2D	ENST00000464356.2	myocyte enhancer factor 2D	759	2	1	0	1	3	hsa-miR-615-5p				-0.1	-0.22	N/A
SRF	ENST00000265354.4	serum response factor (c-fos serum response element-binding transcription factor)	596	2	0	1	1	0	hsa-miR-615-5p				-0.1	-0.1	N/A
HAPLN3	ENST00000359595.3	hyaluronan and proteoglycan link protein 3	299	1	0	0	1	0	hsa-miR-615-5p				-0.1	-0.1	N/A
CERCAM	ENST00000372842.1	cerebral endothelial cell adhesion molecule	184	1	0	0	1	0	hsa-miR-615-5p				-0.1	-0.1	N/A
AMPD3	ENST00000444303.2	adenosine monophosphate deaminase 3	5	1	0	0	1	0	hsa-miR-615-5p				-0.1	-0.1	N/A
ENGASE	ENST00000579016.1	endo-beta-N-acetylglucosaminidase	33	2	1	0	1	3	hsa-miR-615-5p				-0.1	-0.13	N/A
ROR2	ENST00000375708.3	receptor tyrosine kinase-like orphan receptor 2	43	1	0	0	1	0	hsa-miR-615-5p				-0.1	-0.1	N/A
NMUR1	ENST00000305141.4	neuromedin U receptor 1	5	1	0	0	1	0	hsa-miR-615-5p				-0.1	-0.1	N/A
USP28	ENST00000003302.4	ubiquitin specific peptidase 28	85	1	0	0	1	0	hsa-miR-615-5p				-0.1	-0.1	N/A
RP11-268J15.5	ENST00000373137.2		141	1	0	0	1	0	hsa-miR-615-5p				-0.1	-0.1	N/A
NGEF	ENST00000264051.3	neuronal guanine nucleotide exchange factor	13	1	0	1	0	1	hsa-miR-615-5p				-0.1	-0.1	N/A
LPHN3	ENST00000512091.2	latrophilin 3	93	2	0	2	0	0	hsa-miR-615-5p				-0.1	-0.17	N/A
AC079602.1	ENST00000539163.1		8	1	0	0	1	1	hsa-miR-615-5p				-0.1	-0.1	N/A
MAP3K2	ENST00000409947.1	mitogen-activated protein kinase kinase kinase 2	187	1	0	1	0	0	hsa-miR-615-5p				-0.1	-0.1	N/A
ELAVL3	ENST00000359227.3	ELAV like neuron-specific RNA binding protein 3	5	2	0	2	0	2	hsa-miR-615-5p				-0.1	-0.1	N/A
FAM3C	ENST00000359943.3	family with sequence similarity 3, member C	15	1	0	0	1	0	hsa-miR-615-5p				-0.1	-0.1	N/A
CHPF	ENST00000243776.6	chondroitin polymerizing factor	4910	1	0	0	1	0	hsa-miR-615-5p				-0.1	-0.1	N/A
PCBD2	ENST00000512783.1	pterin-4 alpha-carbinolamine dehydratase/dimerization cofactor of hepatocyte nuclear factor 1 alpha (TCF1) 2	95	1	0	0	1	0	hsa-miR-615-5p				-0.1	-0.1	N/A
GNAO1	ENST00000262493.6	guanine nucleotide binding protein (G protein), alpha activating activity polypeptide O	8	1	0	0	1	1	hsa-miR-615-5p				-0.1	-0.1	N/A
AL031666.2	ENST00000599904.1	HCG2018772; Uncharacterized protein; cDNA FLJ31609 fis, clone NT2RI2002852	5	1	0	0	1	0	hsa-miR-615-5p				-0.1	-0.1	N/A
GJB2	ENST00000382848.4	gap junction protein, beta 2, 26kDa	50	1	0	0	1	0	hsa-miR-615-5p				-0.1	-0.1	N/A
TCN2	ENST00000215838.3	transcobalamin II	132	2	1	0	1	0	hsa-miR-615-5p				-0.1	-0.28	N/A
SIGLEC8	ENST00000321424.3	sialic acid binding Ig-like lectin 8	5	1	0	1	0	0	hsa-miR-615-5p				-0.1	-0.1	N/A
NPAS1	ENST00000439365.2	neuronal PAS domain protein 1	317	1	0	1	0	0	hsa-miR-615-5p				-0.1	-0.1	N/A
C21orf67	ENST00000397841.1	chromosome 21 open reading frame 67	19	1	0	0	1	0	hsa-miR-615-5p				-0.1	-0.1	N/A
ZNF587B	ENST00000442832.4	zinc finger protein 587B	5	1	0	0	1	0	hsa-miR-615-5p				-0.1	-0.1	N/A
AP000708.1	ENST00000527818.1		5	1	0	0	1	0	hsa-miR-615-5p				-0.1	-0.1	N/A
NMNAT1	ENST00000377205.1	nicotinamide nucleotide adenylyltransferase 1	72	1	0	0	1	0	hsa-miR-615-5p				-0.1	-0.1	N/A
CHRNB2	ENST00000368476.3	cholinergic receptor, nicotinic, beta 2 (neuronal)	16	2	1	1	0	1	hsa-miR-615-5p				-0.1	-0.1	N/A
TAOK1	ENST00000261716.3	TAO kinase 1	164	1	0	0	1	0	hsa-miR-615-5p				-0.1	-0.1	N/A
C11orf24	ENST00000304271.6	chromosome 11 open reading frame 24	5168	1	0	1	0	0	hsa-miR-615-5p				-0.09	-0.13	N/A
SLC19A1	ENST00000311124.4	solute carrier family 19 (folate transporter), member 1	463	1	0	0	1	1	hsa-miR-615-5p				-0.09	-0.23	N/A
ZNF576	ENST00000336564.4	zinc finger protein 576	786	1	1	0	0	0	hsa-miR-615-5p				-0.09	-0.47	N/A
IP6K1	ENST00000468463.1	inositol hexakisphosphate kinase 1	406	2	1	0	1	0	hsa-miR-615-5p				-0.09	-0.29	N/A
URM1	ENST00000372850.1	ubiquitin related modifier 1	345	1	0	0	1	2	hsa-miR-615-5p				-0.09	-0.1	N/A
AGAP2	ENST00000257897.3	ArfGAP with GTPase domain, ankyrin repeat and PH domain 2	12	3	0	2	1	0	hsa-miR-615-5p				-0.09	-0.09	N/A
FAM110C	ENST00000327669.4	family with sequence similarity 110, member C	29	1	0	0	1	0	hsa-miR-615-5p				-0.09	-0.09	N/A
LEF1	ENST00000265165.1	lymphoid enhancer-binding factor 1	104	2	0	0	2	0	hsa-miR-615-5p				-0.09	-0.09	N/A
PLCH2	ENST00000449969.1	phospholipase C, eta 2	5	2*	0	1	0	0	hsa-miR-615-5p				-0.09	-0.09	N/A
SEPN1	ENST00000361547.2	selenoprotein N, 1	104	1	0	1	0	0	hsa-miR-615-5p				-0.09	-0.09	N/A
MDFI	ENST00000373050.4	MyoD family inhibitor	14	1	0	0	1	0	hsa-miR-615-5p				-0.09	-0.15	N/A
ALDH1L1	ENST00000393431.2	aldehyde dehydrogenase 1 family, member L1	690	1	0	0	1	0	hsa-miR-615-5p				-0.09	-0.09	N/A
GINS4	ENST00000523277.2	GINS complex subunit 4 (Sld5 homolog)	500	1	0	0	1	0	hsa-miR-615-5p				-0.09	-0.1	N/A
STARD13	ENST00000336934.5	StAR-related lipid transfer (START) domain containing 13	314	1	0	0	1	0	hsa-miR-615-5p				-0.09	-0.13	N/A
SGPL1	ENST00000373202.3	sphingosine-1-phosphate lyase 1	105	1	0	0	1	1	hsa-miR-615-5p				-0.09	-0.09	N/A
STX1A	ENST00000395156.3	syntaxin 1A (brain)	82	1	0	0	1	0	hsa-miR-615-5p				-0.09	-0.09	N/A
MYRF	ENST00000278836.5	myelin regulatory factor	131	1	0	1	0	0	hsa-miR-615-5p				-0.09	-0.09	N/A
SLC48A1	ENST00000442218.2	solute carrier family 48 (heme transporter), member 1	470	1	0	0	1	0	hsa-miR-615-5p				-0.09	-0.09	N/A
CCDC3	ENST00000378825.3	coiled-coil domain containing 3	16	2	0	0	2	1	hsa-miR-615-5p				-0.09	-0.09	N/A
FAM71B	ENST00000302938.4	family with sequence similarity 71, member B	5	1	0	0	1	0	hsa-miR-615-5p				-0.09	-0.09	N/A
ITPRIP	ENST00000337478.1	inositol 1,4,5-trisphosphate receptor interacting protein	1138	1	0	0	1	1	hsa-miR-615-5p				-0.09	-0.09	N/A
NFATC1	ENST00000253506.5	nuclear factor of activated T-cells, cytoplasmic, calcineurin-dependent 1	74	1	0	0	1	0	hsa-miR-615-5p				-0.09	-0.09	N/A
ATP6V0E2	ENST00000425642.2	ATPase, H+ transporting V0 subunit e2	85	1	0	0	1	0	hsa-miR-615-5p				-0.09	-0.09	N/A
NARF	ENST00000309794.11	nuclear prelamin A recognition factor	610	1	0	1	0	0	hsa-miR-615-5p				-0.09	-0.12	N/A
AQP3	ENST00000297991.4	aquaporin 3 (Gill blood group)	70	1	0	0	1	0	hsa-miR-615-5p				-0.09	-0.09	N/A
PDE6A	ENST00000255266.5	phosphodiesterase 6A, cGMP-specific, rod, alpha	5	2	1	0	1	0	hsa-miR-615-5p				-0.09	-0.09	N/A
CYP8B1	ENST00000316161.4	cytochrome P450, family 8, subfamily B, polypeptide 1	5	1	0	0	1	0	hsa-miR-615-5p				-0.09	-0.09	N/A
PPP1R18	ENST00000399199.3	protein phosphatase 1, regulatory subunit 18	265	1	0	0	1	0	hsa-miR-615-5p				-0.09	-0.09	N/A
SYT2	ENST00000367267.1	synaptotagmin II	5	1	0	0	1	1	hsa-miR-615-5p				-0.09	-0.09	N/A
RAB40C	ENST00000248139.3	RAB40C, member RAS oncogene family	421	1	0	1	0	1	hsa-miR-615-5p				-0.09	-0.09	N/A
RPS6KA1	ENST00000374168.2	ribosomal protein S6 kinase, 90kDa, polypeptide 1	1449	1	0	1	0	0	hsa-miR-615-5p				-0.09	-0.09	N/A
DIRAS1	ENST00000323469.4	DIRAS family, GTP-binding RAS-like 1	49	1	0	0	1	1	hsa-miR-615-5p				-0.09	-0.1	N/A
SNX29	ENST00000566228.1	sorting nexin 29	266	2	0	0	2	1	hsa-miR-615-5p				-0.09	-0.1	N/A
CHST6	ENST00000332272.4	carbohydrate (N-acetylglucosamine 6-O) sulfotransferase 6	37	2	0	0	2	1	hsa-miR-615-5p				-0.09	-0.1	N/A
ZMYM4	ENST00000314607.6	zinc finger, MYM-type 4	280	1	0	0	1	0	hsa-miR-615-5p				-0.09	-0.1	N/A
MT1A	ENST00000290705.8	metallothionein 1A	19	1	1	0	0	0	hsa-miR-615-5p				-0.09	-0.49	N/A
TRABD	ENST00000303434.4	TraB domain containing	2527	1	0	0	1	0	hsa-miR-615-5p				-0.09	-0.09	N/A
LPCAT1	ENST00000283415.3	lysophosphatidylcholine acyltransferase 1	298	1	0	1	0	0	hsa-miR-615-5p				-0.09	-0.09	N/A
WNT11	ENST00000322563.3	wingless-type MMTV integration site family, member 11	59	1	0	1	0	0	hsa-miR-615-5p				-0.09	-0.09	N/A
SOGA3	ENST00000556132.1	SOGA family member 3	95	1	1	0	0	0	hsa-miR-615-5p				-0.09	-0.09	N/A
HLA-DOA	ENST00000229829.5	major histocompatibility complex, class II, DO alpha	7	1	0	0	1	2	hsa-miR-615-5p				-0.09	-0.09	N/A
C19orf47	ENST00000582783.1	chromosome 19 open reading frame 47	94	1	0	0	1	0	hsa-miR-615-5p				-0.09	-0.09	N/A
AP000867.1	ENST00000343767.3		5	1	0	0	1	0	hsa-miR-615-5p				-0.09	-0.09	N/A
MRPS25	ENST00000253686.2	mitochondrial ribosomal protein S25	630	1	0	1	0	0	hsa-miR-615-5p				-0.09	-0.24	N/A
GNS	ENST00000418919.2	glucosamine (N-acetyl)-6-sulfatase	2435	1	0	0	1	0	hsa-miR-615-5p				-0.09	-0.09	N/A
MED12	ENST00000333646.6	mediator complex subunit 12	163	1	0	0	1	0	hsa-miR-615-5p				-0.09	-0.1	N/A
KLC2	ENST00000394065.2	kinesin light chain 2	11832	1	0	0	1	2	hsa-miR-615-5p				-0.09	-0.09	N/A
C16orf45	ENST00000300006.4	chromosome 16 open reading frame 45	60	3	0	2	1	1	hsa-miR-615-5p				-0.09	-0.38	N/A
EGR2	ENST00000242480.3	early growth response 2	5	1	0	1	0	0	hsa-miR-615-5p				-0.09	-0.09	N/A
SBK2	ENST00000413299.1	SH3 domain binding kinase family, member 2	0	1	0	0	1	0	hsa-miR-615-5p				-0.09	-0.09	N/A
C17orf107	ENST00000381365.3	chromosome 17 open reading frame 107	11	1	0	1	0	0	hsa-miR-615-5p				-0.09	-0.09	N/A
LYVE1	ENST00000256178.3	lymphatic vessel endothelial hyaluronan receptor 1	5	1	0	0	1	0	hsa-miR-615-5p				-0.09	-0.09	N/A
PTPN7	ENST00000367279.4	protein tyrosine phosphatase, non-receptor type 7	5	1	0	0	1	0	hsa-miR-615-5p				-0.09	-0.09	N/A
ARAF	ENST00000377045.4	v-raf murine sarcoma 3611 viral oncogene homolog	2205	1	0	1	0	0	hsa-miR-615-5p				-0.09	-0.09	N/A
SFN	ENST00000339276.4	stratifin	5	1	0	0	1	0	hsa-miR-615-5p				-0.09	-0.09	N/A
VDR	ENST00000395324.2	vitamin D (1,25- dihydroxyvitamin D3) receptor	416	1	0	0	1	1	hsa-miR-615-5p				-0.09	-0.09	N/A
AFAP1L1	ENST00000296721.4	actin filament associated protein 1-like 1	10	1	0	0	1	0	hsa-miR-615-5p				-0.09	-0.18	N/A
TRIM14	ENST00000341469.2	tripartite motif containing 14	44	1	0	0	1	0	hsa-miR-615-5p				-0.09	-0.1	N/A
FN1	ENST00000357009.2	fibronectin 1	1064	1	1	0	0	1	hsa-miR-615-5p				-0.09	-0.44	N/A
ARSI	ENST00000328668.7	arylsulfatase family, member I	19	1	0	1	0	0	hsa-miR-615-5p				-0.09	-0.14	N/A
C8orf17	ENST00000507535.3	chromosome 8 open reading frame 17	5	1	0	0	1	0	hsa-miR-615-5p				-0.09	-0.09	N/A
LGI3	ENST00000306317.2	leucine-rich repeat LGI family, member 3	5	1	0	0	1	0	hsa-miR-615-5p				-0.09	-0.09	N/A
CERS3	ENST00000284382.4	ceramide synthase 3	5	1	0	0	1	0	hsa-miR-615-5p				-0.09	-0.09	N/A
P2RX1	ENST00000225538.3	purinergic receptor P2X, ligand-gated ion channel, 1	7	1	0	0	1	0	hsa-miR-615-5p				-0.09	-0.09	N/A
ATP6V0A1	ENST00000343619.4	ATPase, H+ transporting, lysosomal V0 subunit a1	290	1	0	0	1	0	hsa-miR-615-5p				-0.09	-0.09	N/A
CLEC5A	ENST00000546910.1	C-type lectin domain family 5, member A	5	1	0	0	1	1	hsa-miR-615-5p				-0.09	-0.09	N/A
HAP1	ENST00000393939.2	huntingtin-associated protein 1	5	1	0	1	0	1	hsa-miR-615-5p				-0.09	-0.09	N/A
SIDT1	ENST00000264852.4	SID1 transmembrane family, member 1	5	2	0	0	2	0	hsa-miR-615-5p				-0.09	-0.09	N/A
UBN2	ENST00000473989.3	ubinuclein 2	238	1	0	1	0	0	hsa-miR-615-5p				-0.09	-0.09	N/A
VWCE	ENST00000335613.5	von Willebrand factor C and EGF domains	317	1	0	0	1	1	hsa-miR-615-5p				-0.09	-0.22	N/A
TRAPPC2L	ENST00000565504.1	trafficking protein particle complex 2-like	1619	3	2	1	0	0	hsa-miR-615-5p				-0.09	-0.65	N/A
CLIC5	ENST00000339561.6	chloride intracellular channel 5	21	1	1	0	0	0	hsa-miR-615-5p				-0.09	-0.12	N/A
PPP2R1A	ENST00000322088.6	protein phosphatase 2, regulatory subunit A, alpha	65937	2	0	0	2	1	hsa-miR-615-5p				-0.09	-0.3	N/A
SCN8A	ENST00000354534.6	sodium channel, voltage gated, type VIII, alpha subunit	44	2	0	1	1	1	hsa-miR-615-5p				-0.09	-0.09	N/A
UNC5B	ENST00000335350.6	unc-5 homolog B (C. elegans)	90	1	0	1	0	0	hsa-miR-615-5p				-0.09	-0.09	N/A
FAM86B1	ENST00000448228.2	family with sequence similarity 86, member B1	5	1	0	0	1	0	hsa-miR-615-5p				-0.09	-0.09	N/A
PATZ1	ENST00000405309.3	POZ (BTB) and AT hook containing zinc finger 1	165	1	0	0	1	0	hsa-miR-615-5p				-0.09	-0.09	N/A
GGA3	ENST00000351904.7	golgi-associated, gamma adaptin ear containing, ARF binding protein 3	14	1	0	1	0	0	hsa-miR-615-5p				-0.09	-0.11	N/A
SIRT5	ENST00000606117.1	sirtuin 5	72	1	0	1	0	0	hsa-miR-615-5p				-0.09	-0.25	N/A
TCHP	ENST00000405876.4	trichoplein, keratin filament binding	140	1	0	0	1	0	hsa-miR-615-5p				-0.09	-0.09	N/A
PCGF3	ENST00000362003.5	polycomb group ring finger 3	503	1	1	0	0	0	hsa-miR-615-5p				-0.09	-0.13	N/A
CD28	ENST00000324106.8	CD28 molecule	5	1	0	0	1	0	hsa-miR-615-5p				-0.09	-0.09	N/A
PGAM4	ENST00000458128.1	phosphoglycerate mutase family member 4	5	1	0	0	1	0	hsa-miR-615-5p				-0.09	-0.09	N/A
DAGLA	ENST00000257215.5	diacylglycerol lipase, alpha	1262	1	0	1	0	3	hsa-miR-615-5p				-0.09	-0.09	N/A
KCNC1	ENST00000379472.3	potassium voltage-gated channel, Shaw-related subfamily, member 1	42	2	0	1	1	3	hsa-miR-615-5p				-0.09	-0.09	N/A
ZBTB10	ENST00000430430.1	zinc finger and BTB domain containing 10	113	1	0	1	0	0	hsa-miR-615-5p				-0.09	-0.17	N/A
FOXP4	ENST00000373063.3	forkhead box P4	228	2	0	2	0	5	hsa-miR-615-5p				-0.09	-0.09	N/A
ILDR2	ENST00000469934.2	immunoglobulin-like domain containing receptor 2	7	2	1	1	0	0	hsa-miR-615-5p				-0.09	-0.3	N/A
TRIOBP	ENST00000406386.3	TRIO and F-actin binding protein	1545	1	0	1	0	0	hsa-miR-615-5p				-0.09	-0.17	N/A
GPR157	ENST00000377411.4	G protein-coupled receptor 157	48	1	0	0	1	0	hsa-miR-615-5p				-0.09	-0.09	N/A
SLC8A2	ENST00000236877.6	solute carrier family 8 (sodium/calcium exchanger), member 2	5	1	0	0	1	1	hsa-miR-615-5p				-0.09	-0.09	N/A
PGAM1	ENST00000334828.5	phosphoglycerate mutase 1 (brain)	927	1	0	0	1	0	hsa-miR-615-5p				-0.09	-0.09	N/A
BSDC1	ENST00000341071.7	BSD domain containing 1	714	1	0	0	1	0	hsa-miR-615-5p				-0.09	-0.09	N/A
ABCB8	ENST00000356058.4	ATP-binding cassette, sub-family B (MDR/TAP), member 8	199	1	0	0	1	3	hsa-miR-615-5p				-0.09	-0.09	N/A
CINP	ENST00000541568.2	cyclin-dependent kinase 2 interacting protein	2407	1	0	0	1	0	hsa-miR-615-5p				-0.09	-0.09	N/A
PANK4	ENST00000378466.3	pantothenate kinase 4	72	3	0	0	3	4	hsa-miR-615-5p				-0.09	-0.14	N/A
BOD1L2	ENST00000585477.1	biorientation of chromosomes in cell division 1-like 2	5	1	0	0	1	0	hsa-miR-615-5p				-0.09	-0.09	N/A
EZH1	ENST00000428826.2	enhancer of zeste homolog 1 (Drosophila)	70	1	0	0	1	0	hsa-miR-615-5p				-0.09	-0.09	N/A
CDRT4	ENST00000312177.6	CMT1A duplicated region transcript 4	109	1	0	1	0	0	hsa-miR-615-5p				-0.09	-0.09	N/A
SP110	ENST00000258381.6	SP110 nuclear body protein	19	2	0	0	2	0	hsa-miR-615-5p				-0.09	-0.12	N/A
TRIM41	ENST00000315073.5	tripartite motif containing 41	494	1	0	0	1	0	hsa-miR-615-5p				-0.09	-0.09	N/A
C22orf46	ENST00000402966.1	chromosome 22 open reading frame 46	70	1	0	1	0	0	hsa-miR-615-5p				-0.09	-0.09	N/A
TBCK	ENST00000273980.5	TBC1 domain containing kinase	20	1	0	1	0	0	hsa-miR-615-5p				-0.08	-0.1	N/A
NOL6	ENST00000455041.2	nucleolar protein 6 (RNA-associated)	404	1	0	0	1	0	hsa-miR-615-5p				-0.08	-0.14	N/A
OTUD7B	ENST00000369135.4	OTU domain containing 7B	299	1	0	0	1	0	hsa-miR-615-5p				-0.08	-0.09	N/A
FOXH1	ENST00000377317.4	forkhead box H1	8	1	0	0	1	0	hsa-miR-615-5p				-0.08	-0.14	N/A
HTR1D	ENST00000374619.1	5-hydroxytryptamine (serotonin) receptor 1D, G protein-coupled	99	1	0	0	1	0	hsa-miR-615-5p				-0.08	-0.12	N/A
CCNYL1	ENST00000295414.3	cyclin Y-like 1	111	1	0	0	1	0	hsa-miR-615-5p				-0.08	-0.1	N/A
NCOR2	ENST00000405201.1	nuclear receptor corepressor 2	200	1	0	0	1	0	hsa-miR-615-5p				-0.08	-0.09	N/A
CLDN4	ENST00000435050.1	claudin 4	64	1	0	0	1	0	hsa-miR-615-5p				-0.08	-0.08	N/A
TOMM40	ENST00000592434.1	translocase of outer mitochondrial membrane 40 homolog (yeast)	14	1	0	1	0	0	hsa-miR-615-5p				-0.08	-0.08	N/A
ZNF611	ENST00000543227.1	zinc finger protein 611	7	1	0	0	1	1	hsa-miR-615-5p				-0.08	-0.08	N/A
GJB3	ENST00000373362.3	gap junction protein, beta 3, 31kDa	18	1	0	0	1	0	hsa-miR-615-5p				-0.08	-0.08	N/A
RUNDC1	ENST00000361677.1	RUN domain containing 1	927	1	0	0	1	0	hsa-miR-615-5p				-0.08	-0.08	N/A
KMT2D	ENST00000301067.7	lysine (K)-specific methyltransferase 2D	78	1	0	0	1	1	hsa-miR-615-5p				-0.08	-0.09	N/A
NRM	ENST00000376420.5	nurim (nuclear envelope membrane protein)	74	1	0	0	1	0	hsa-miR-615-5p				-0.08	-0.09	N/A
RAB11B	ENST00000328024.6	RAB11B, member RAS oncogene family	920	2	1	1	0	2	hsa-miR-615-5p				-0.08	-0.43	N/A
ZNF785	ENST00000470110.1	zinc finger protein 785	40	1	0	0	1	0	hsa-miR-615-5p				-0.08	-0.1	N/A
TP73	ENST00000378280.1	tumor protein p73	831	1	0	1	0	0	hsa-miR-615-5p				-0.08	-0.08	N/A
DNAJB13	ENST00000339764.1	DnaJ (Hsp40) homolog, subfamily B, member 13	7	2	1	0	1	1	hsa-miR-615-5p				-0.08	-0.4	N/A
TNFAIP8L1	ENST00000327473.4	tumor necrosis factor, alpha-induced protein 8-like 1	603	1	0	0	1	1	hsa-miR-615-5p				-0.08	-0.1	N/A
STX6	ENST00000258301.5	syntaxin 6	348	1	0	0	1	0	hsa-miR-615-5p				-0.08	-0.08	N/A
MSS51	ENST00000299432.2	MSS51 mitochondrial translational activator	7	1	0	0	1	0	hsa-miR-615-5p				-0.08	-0.08	N/A
CALHM1	ENST00000329905.5	calcium homeostasis modulator 1	5	1	0	0	1	0	hsa-miR-615-5p				-0.08	-0.08	N/A
ZNF787	ENST00000270459.3	zinc finger protein 787	191	1	0	1	0	0	hsa-miR-615-5p				-0.08	-0.08	N/A
GPR108	ENST00000264080.7	G protein-coupled receptor 108	676	1	0	1	0	0	hsa-miR-615-5p				-0.08	-0.08	N/A
PPAT	ENST00000264220.2	phosphoribosyl pyrophosphate amidotransferase	61	1	0	0	1	0	hsa-miR-615-5p				-0.08	-0.13	N/A
GAS7	ENST00000437099.2	growth arrest-specific 7	186	1	0	1	0	3	hsa-miR-615-5p				-0.08	-0.38	N/A
LAIR1	ENST00000391743.3	leukocyte-associated immunoglobulin-like receptor 1	5	2	1	0	1	0	hsa-miR-615-5p				-0.08	-0.29	N/A
LRRC8E	ENST00000306708.6	leucine rich repeat containing 8 family, member E	399	1	0	0	1	0	hsa-miR-615-5p				-0.08	-0.08	N/A
SLFN13	ENST00000285013.6	schlafen family member 13	11	3	0	0	3	2	hsa-miR-615-5p				-0.08	-0.08	N/A
ANKRD52	ENST00000267116.7	ankyrin repeat domain 52	2913	1	0	1	0	1	hsa-miR-615-5p				-0.08	-0.08	N/A
AMZ1	ENST00000312371.4	archaelysin family metallopeptidase 1	5	1	1	0	0	1	hsa-miR-615-5p				-0.08	-0.08	N/A
TTF2	ENST00000369466.4	transcription termination factor, RNA polymerase II	837	1	0	0	1	0	hsa-miR-615-5p				-0.08	-0.09	N/A
RDH13	ENST00000415061.3	retinol dehydrogenase 13 (all-trans/9-cis)	35	1	1	0	0	0	hsa-miR-615-5p				-0.08	-0.1	N/A
SAMD14	ENST00000330175.4	sterile alpha motif domain containing 14	88	2	0	0	2	0	hsa-miR-615-5p				-0.08	-0.08	N/A
TRIM11	ENST00000493030.2	tripartite motif containing 11	727	1	0	0	1	2	hsa-miR-615-5p				-0.08	-0.08	N/A
FMOD	ENST00000354955.4	fibromodulin	207	1	0	0	1	0	hsa-miR-615-5p				-0.08	-0.08	N/A
TVP23C-CDRT4	ENST00000522212.2	TVP23C-CDRT4 readthrough	109	1	0	1	0	1	hsa-miR-615-5p				-0.08	-0.08	N/A
TMEM86A	ENST00000280734.2	transmembrane protein 86A	5	1	0	1	0	0	hsa-miR-615-5p				-0.08	-0.08	N/A
LRRC32	ENST00000260061.5	leucine rich repeat containing 32	10	1	0	0	1	2	hsa-miR-615-5p				-0.08	-0.08	N/A
EVC	ENST00000382674.2	Ellis van Creveld syndrome	165	1	0	1	0	0	hsa-miR-615-5p				-0.08	-0.08	N/A
SAMD10	ENST00000369886.3	sterile alpha motif domain containing 10	45	1	0	0	1	0	hsa-miR-615-5p				-0.08	-0.08	N/A
DGKQ	ENST00000273814.3	diacylglycerol kinase, theta 110kDa	184	2	0	0	2	1	hsa-miR-615-5p				-0.08	-0.11	N/A
OTUB1	ENST00000538426.1	OTU domain, ubiquitin aldehyde binding 1	2977	1	0	0	1	1	hsa-miR-615-5p				-0.08	-0.12	N/A
EBF2	ENST00000535548.1	early B-cell factor 2	11	1	0	1	0	0	hsa-miR-615-5p				-0.08	-0.15	N/A
SOD3	ENST00000382120.3	superoxide dismutase 3, extracellular	5	1	0	1	0	0	hsa-miR-615-5p				-0.08	-0.08	N/A
SLC6A20	ENST00000353278.4	solute carrier family 6 (proline IMINO transporter), member 20	5	1	0	1	0	0	hsa-miR-615-5p				-0.08	-0.08	N/A
KRTAP10-7	ENST00000380102.2	keratin associated protein 10-7	5	1	0	0	1	0	hsa-miR-615-5p				-0.08	-0.08	N/A
IQSEC3	ENST00000538872.1	IQ motif and Sec7 domain 3	5	4	0	4	0	1	hsa-miR-615-5p				-0.08	-0.08	N/A
SERPIND1	ENST00000215727.5	serpin peptidase inhibitor, clade D (heparin cofactor), member 1	278	1	0	0	1	0	hsa-miR-615-5p				-0.08	-0.08	N/A
EIF5AL1	ENST00000520547.2	eukaryotic translation initiation factor 5A-like 1	10	1	0	1	0	1	hsa-miR-615-5p				-0.08	-0.17	N/A
CACNG8	ENST00000270458.2	calcium channel, voltage-dependent, gamma subunit 8	5	1	0	1	0	1	hsa-miR-615-5p				-0.08	-0.08	N/A
KIAA1161	ENST00000297625.7	KIAA1161	18	1	0	0	1	0	hsa-miR-615-5p				-0.08	-0.08	N/A
PEA15	ENST00000360472.4	phosphoprotein enriched in astrocytes 15	5239	1	0	0	1	0	hsa-miR-615-5p				-0.08	-0.08	N/A
AICDA	ENST00000229335.6	activation-induced cytidine deaminase	5	1	0	0	1	0	hsa-miR-615-5p				-0.08	-0.08	N/A
SLC5A5	ENST00000222248.3	solute carrier family 5 (sodium/iodide cotransporter), member 5	5	1	0	0	1	0	hsa-miR-615-5p				-0.08	-0.08	N/A
MEX3B	ENST00000558133.1	mex-3 RNA binding family member B	1401	1	0	0	1	0	hsa-miR-615-5p				-0.08	-0.08	N/A
PEX6	ENST00000244546.4	peroxisomal biogenesis factor 6	178	1	0	1	0	0	hsa-miR-615-5p				-0.08	-0.08	N/A
WDR92	ENST00000295121.6	WD repeat domain 92	132	1	0	0	1	0	hsa-miR-615-5p				-0.08	-0.09	N/A
XRCC3	ENST00000554913.1	X-ray repair complementing defective repair in Chinese hamster cells 3	86	1	0	1	0	3	hsa-miR-615-5p				-0.08	-0.2	N/A
RSPH9	ENST00000372163.4	radial spoke head 9 homolog (Chlamydomonas)	13	2	0	1	1	1	hsa-miR-615-5p				-0.08	-0.22	N/A
EEF1A2	ENST00000298049.7	eukaryotic translation elongation factor 1 alpha 2	63	1	0	0	1	0	hsa-miR-615-5p				-0.08	-0.08	N/A
SAMD8	ENST00000372687.4	sterile alpha motif domain containing 8	100	2	0	1	1	0	hsa-miR-615-5p				-0.08	-0.17	N/A
CAMK1D	ENST00000378847.3	calcium/calmodulin-dependent protein kinase ID	258	2	0	0	2	0	hsa-miR-615-5p				-0.08	-0.09	N/A
ILF3	ENST00000449870.1	interleukin enhancer binding factor 3, 90kDa	1758	1	0	1	0	0	hsa-miR-615-5p				-0.08	-0.13	N/A
ZBTB34	ENST00000319119.4	zinc finger and BTB domain containing 34	726	1	1	0	0	0	hsa-miR-615-5p				-0.08	-0.08	N/A
SLC30A8	ENST00000427715.2	solute carrier family 30 (zinc transporter), member 8	5	1	0	0	1	0	hsa-miR-615-5p				-0.08	-0.08	N/A
ZCCHC3	ENST00000382352.3	zinc finger, CCHC domain containing 3	1328	1	0	0	1	0	hsa-miR-615-5p				-0.08	-0.08	N/A
TCEANC	ENST00000380600.1	transcription elongation factor A (SII) N-terminal and central domain containing	21	1	0	0	1	0	hsa-miR-615-5p				-0.08	-0.08	N/A
GPR107	ENST00000372410.3	G protein-coupled receptor 107	1429	1	0	0	1	0	hsa-miR-615-5p				-0.08	-0.08	N/A
PTCH2	ENST00000447098.2	patched 2	30	1	0	0	1	0	hsa-miR-615-5p				-0.08	-0.08	N/A
PER2	ENST00000254658.3	period circadian clock 2	106	1	1	0	0	0	hsa-miR-615-5p				-0.08	-0.08	N/A
USH1G	ENST00000319642.1	Usher syndrome 1G (autosomal recessive)	5	1	1	0	0	0	hsa-miR-615-5p				-0.08	-0.08	N/A
TSC22D4	ENST00000300181.2	TSC22 domain family, member 4	919	1	0	1	0	0	hsa-miR-615-5p				-0.08	-0.08	N/A
ACAP3	ENST00000354700.5	ArfGAP with coiled-coil, ankyrin repeat and PH domains 3	301	1	0	0	1	0	hsa-miR-615-5p				-0.08	-0.08	N/A
SCARF2	ENST00000405555.3	scavenger receptor class F, member 2	5	1	0	0	1	0	hsa-miR-615-5p				-0.08	-0.08	N/A
SAMD7	ENST00000428432.2	sterile alpha motif domain containing 7	5	1	0	0	1	0	hsa-miR-615-5p				-0.08	-0.08	N/A
PSTPIP2	ENST00000409746.5	proline-serine-threonine phosphatase interacting protein 2	215	1	0	0	1	0	hsa-miR-615-5p				-0.08	-0.08	N/A
TRABD2B	ENST00000606738.2	TraB domain containing 2B	244	1	0	0	1	2	hsa-miR-615-5p				-0.08	-0.1	N/A
INO80	ENST00000361937.3	INO80 complex subunit	279	1	0	0	1	2	hsa-miR-615-5p				-0.08	-0.14	N/A
SYNGAP1	ENST00000418600.2	synaptic Ras GTPase activating protein 1	15	1	0	1	0	2	hsa-miR-615-5p				-0.08	-0.08	N/A
HEYL	ENST00000372852.3	hairy/enhancer-of-split related with YRPW motif-like	37	2	0	0	2	2	hsa-miR-615-5p				-0.08	-0.19	N/A
RPUSD2	ENST00000315616.7	RNA pseudouridylate synthase domain containing 2	70	1	0	0	1	0	hsa-miR-615-5p				-0.08	-0.08	N/A
CYP11B2	ENST00000323110.2	cytochrome P450, family 11, subfamily B, polypeptide 2	5	2	0	0	2	1	hsa-miR-615-5p				-0.08	-0.08	N/A
EXOC6	ENST00000371552.4	exocyst complex component 6	261	1	0	0	1	0	hsa-miR-615-5p				-0.08	-0.08	N/A
LRP10	ENST00000359591.4	low density lipoprotein receptor-related protein 10	939	1	0	1	0	0	hsa-miR-615-5p				-0.08	-0.15	N/A
CCRN4L	ENST00000280614.2	CCR4 carbon catabolite repression 4-like (S. cerevisiae)	101	1	0	0	1	0	hsa-miR-615-5p				-0.08	-0.1	N/A
CDKL1	ENST00000395834.1	cyclin-dependent kinase-like 1 (CDC2-related kinase)	90	1	0	0	1	0	hsa-miR-615-5p				-0.08	-0.08	N/A
CENPO	ENST00000380834.2	centromere protein O	298	2	0	1	1	2	hsa-miR-615-5p				-0.08	-0.17	N/A
PLCE1	ENST00000371380.3	phospholipase C, epsilon 1	7	1	1	0	0	1	hsa-miR-615-5p				-0.07	-0.07	N/A
CLCN7	ENST00000448525.1	chloride channel, voltage-sensitive 7	1022	1	0	1	0	0	hsa-miR-615-5p				-0.07	-0.07	N/A
MYT1	ENST00000328439.1	myelin transcription factor 1	12	1	0	0	1	0	hsa-miR-615-5p				-0.07	-0.07	N/A
GNG12	ENST00000370982.3	guanine nucleotide binding protein (G protein), gamma 12	1362	1	0	0	1	0	hsa-miR-615-5p				-0.07	-0.08	N/A
FANCD2	ENST00000383806.1	Fanconi anemia, complementation group D2	943	1	0	0	1	0	hsa-miR-615-5p				-0.07	-0.07	N/A
PDE4A	ENST00000380702.2	phosphodiesterase 4A, cAMP-specific	48	1	1	0	0	0	hsa-miR-615-5p				-0.07	-0.07	N/A
EGLN2	ENST00000593726.1	egl-9 family hypoxia-inducible factor 2	19	1	0	0	1	0	hsa-miR-615-5p				-0.07	-0.07	N/A
PCYT1B	ENST00000379145.1	phosphate cytidylyltransferase 1, choline, beta	5	1	0	0	1	0	hsa-miR-615-5p				-0.07	-0.07	N/A
CRISPLD2	ENST00000262424.5	cysteine-rich secretory protein LCCL domain containing 2	397	1	0	0	1	1	hsa-miR-615-5p				-0.07	-0.07	N/A
ECM2	ENST00000375540.1	extracellular matrix protein 2, female organ and adipocyte specific	19	1	0	1	0	0	hsa-miR-615-5p				-0.07	-0.3	N/A
RP11-156E8.1	ENST00000607453.1		51	1	0	0	1	0	hsa-miR-615-5p				-0.07	-0.09	N/A
FNIP2	ENST00000264433.6	folliculin interacting protein 2	266	1	1	0	0	0	hsa-miR-615-5p				-0.07	-0.12	N/A
ZG16	ENST00000400752.4	zymogen granule protein 16	23	1	0	1	0	0	hsa-miR-615-5p				-0.07	-0.1	N/A
ZNF362	ENST00000539719.1	zinc finger protein 362	27	1	0	1	0	0	hsa-miR-615-5p				-0.07	-0.08	N/A
TBKBP1	ENST00000361722.3	TBK1 binding protein 1	173	1	0	0	1	1	hsa-miR-615-5p				-0.07	-0.07	N/A
ZNF710	ENST00000268154.4	zinc finger protein 710	5	1	0	1	0	3	hsa-miR-615-5p				-0.07	-0.07	N/A
DGKZ	ENST00000343674.6	diacylglycerol kinase, zeta	65	1	0	1	0	0	hsa-miR-615-5p				-0.07	-0.07	N/A
CSF2RB	ENST00000403662.3	colony stimulating factor 2 receptor, beta, low-affinity (granulocyte-macrophage)	5	1	0	0	1	0	hsa-miR-615-5p				-0.07	-0.07	N/A
C1orf116	ENST00000359470.5	chromosome 1 open reading frame 116	17	1	0	0	1	0	hsa-miR-615-5p				-0.07	-0.07	N/A
PANK3	ENST00000239231.6	pantothenate kinase 3	522	1	1	0	0	1	hsa-miR-615-5p				-0.07	-0.14	N/A
IPCEF1	ENST00000265198.4	interaction protein for cytohesin exchange factors 1	16	1	0	0	1	0	hsa-miR-615-5p				-0.07	-0.07	N/A
UBE3B	ENST00000434735.2	ubiquitin protein ligase E3B	916	1	1	0	0	0	hsa-miR-615-5p				-0.07	-0.08	N/A
PER1	ENST00000317276.4	period circadian clock 1	1210	1	0	1	0	1	hsa-miR-615-5p				-0.07	-0.11	N/A
WWC1	ENST00000265293.4	WW and C2 domain containing 1	43	1	0	0	1	0	hsa-miR-615-5p				-0.07	-0.09	N/A
GUCA1B	ENST00000230361.3	guanylate cyclase activator 1B (retina)	13	1	0	1	0	0	hsa-miR-615-5p				-0.07	-0.12	N/A
PPP2R3A	ENST00000264977.3	protein phosphatase 2, regulatory subunit B'', alpha	32	1	0	0	1	0	hsa-miR-615-5p				-0.07	-0.08	N/A
ZNF397	ENST00000330501.7	zinc finger protein 397	59	2	0	0	2	0	hsa-miR-615-5p				-0.07	-0.09	N/A
MRPL49	ENST00000279242.2	mitochondrial ribosomal protein L49	142	1	0	0	1	0	hsa-miR-615-5p				-0.07	-0.07	N/A
SORCS2	ENST00000507866.2	sortilin-related VPS10 domain containing receptor 2	85	2	0	1	1	0	hsa-miR-615-5p				-0.07	-0.07	N/A
CAPN6	ENST00000324068.1	calpain 6	5	1	0	0	1	0	hsa-miR-615-5p				-0.07	-0.07	N/A
MGRN1	ENST00000415496.1	mahogunin ring finger 1, E3 ubiquitin protein ligase	2337	2	0	1	1	2	hsa-miR-615-5p				-0.07	-0.07	N/A
ANKFY1	ENST00000341657.4	ankyrin repeat and FYVE domain containing 1	969	1	0	0	1	1	hsa-miR-615-5p				-0.07	-0.07	N/A
NDUFA9	ENST00000266544.5	NADH dehydrogenase (ubiquinone) 1 alpha subcomplex, 9, 39kDa	1307	2	0	0	2	0	hsa-miR-615-5p				-0.07	-0.32	N/A
C20orf112	ENST00000359676.5	chromosome 20 open reading frame 112	148	2	0	0	2	0	hsa-miR-615-5p				-0.07	-0.11	N/A
RNF157	ENST00000269391.6	ring finger protein 157	163	1	0	1	0	0	hsa-miR-615-5p				-0.07	-0.08	N/A
SH2B3	ENST00000341259.2	SH2B adaptor protein 3	89	1	0	0	1	0	hsa-miR-615-5p				-0.07	-0.09	N/A
GDF11	ENST00000257868.5	growth differentiation factor 11	847	1	0	0	1	2	hsa-miR-615-5p				-0.07	-0.08	N/A
KIAA1456	ENST00000524591.2	KIAA1456	24	1	0	0	1	1	hsa-miR-615-5p				-0.07	-0.07	N/A
SLC9A9	ENST00000316549.6	solute carrier family 9, subfamily A (NHE9, cation proton antiporter 9), member 9	5	1	0	0	1	0	hsa-miR-615-5p				-0.07	-0.07	N/A
SLC25A23	ENST00000301454.4	solute carrier family 25 (mitochondrial carrier; phosphate carrier), member 23	5	1	0	0	1	0	hsa-miR-615-5p				-0.07	-0.07	N/A
IRAK4	ENST00000431837.1	interleukin-1 receptor-associated kinase 4	223	1	0	0	1	0	hsa-miR-615-5p				-0.07	-0.07	N/A
ZNF726	ENST00000525354.2	zinc finger protein 726	16	1	0	0	1	0	hsa-miR-615-5p				-0.07	-0.11	N/A
FGF19	ENST00000294312.3	fibroblast growth factor 19	19	1	0	0	1	0	hsa-miR-615-5p				-0.07	-0.17	N/A
PIK3R5	ENST00000447110.1	phosphoinositide-3-kinase, regulatory subunit 5	5	1	0	0	1	0	hsa-miR-615-5p				-0.07	-0.07	N/A
UBQLN4	ENST00000368309.3	ubiquilin 4	5	1	0	0	1	0	hsa-miR-615-5p				-0.07	-0.07	N/A
CEP170	ENST00000366542.1	centrosomal protein 170kDa	6	1	0	0	1	0	hsa-miR-615-5p				-0.07	-0.07	N/A
FOXRED2	ENST00000397224.4	FAD-dependent oxidoreductase domain containing 2	200	1	0	1	0	0	hsa-miR-615-5p				-0.07	-0.07	N/A
GPR123	ENST00000607359.1	G protein-coupled receptor 123	5	1	0	0	1	1	hsa-miR-615-5p				-0.07	-0.07	N/A
HCN3	ENST00000368358.3	hyperpolarization activated cyclic nucleotide-gated potassium channel 3	41	1	0	0	1	1	hsa-miR-615-5p				-0.07	-0.07	N/A
TMEM132B	ENST00000299308.3	transmembrane protein 132B	5	1	0	0	1	0	hsa-miR-615-5p				-0.07	-0.07	N/A
ZNF33A	ENST00000469037.2	zinc finger protein 33A	39	1	0	0	1	0	hsa-miR-615-5p				-0.07	-0.13	N/A
SF3B3	ENST00000302516.5	splicing factor 3b, subunit 3, 130kDa	2541	2	0	0	2	0	hsa-miR-615-5p				-0.07	-0.08	N/A
PUS7L	ENST00000416848.2	pseudouridylate synthase 7 homolog (S. cerevisiae)-like	67	1	0	0	1	0	hsa-miR-615-5p				-0.07	-0.07	N/A
MRGPRE	ENST00000389832.5	MAS-related GPR, member E	5	1	0	0	1	0	hsa-miR-615-5p				-0.07	-0.07	N/A
SRC	ENST00000373578.2	v-src avian sarcoma (Schmidt-Ruppin A-2) viral oncogene homolog	170	1	0	1	0	0	hsa-miR-615-5p				-0.07	-0.07	N/A
LZTS2	ENST00000370223.3	leucine zipper, putative tumor suppressor 2	10	1	0	0	1	0	hsa-miR-615-5p				-0.07	-0.07	N/A
PDS5B	ENST00000315596.10	PDS5, regulator of cohesion maintenance, homolog B (S. cerevisiae)	1493	1	0	0	1	0	hsa-miR-615-5p				-0.07	-0.07	N/A
RIMS2	ENST00000507740.1	regulating synaptic membrane exocytosis 2	8	1	1	0	0	0	hsa-miR-615-5p				-0.07	-0.11	N/A
SUFU	ENST00000369902.3	suppressor of fused homolog (Drosophila)	247	1	0	0	1	1	hsa-miR-615-5p				-0.07	-0.12	N/A
PLAGL2	ENST00000246229.4	pleiomorphic adenoma gene-like 2	254	1	0	0	1	1	hsa-miR-615-5p				-0.07	-0.08	N/A
TMX4	ENST00000246024.2	thioredoxin-related transmembrane protein 4	466	1	1	0	0	0	hsa-miR-615-5p				-0.07	-0.25	N/A
FLYWCH1	ENST00000253928.9	FLYWCH-type zinc finger 1	97	1	0	0	1	1	hsa-miR-615-5p				-0.07	-0.07	N/A
PTGS1	ENST00000362012.2	prostaglandin-endoperoxide synthase 1 (prostaglandin G/H synthase and cyclooxygenase)	399	1	0	1	0	0	hsa-miR-615-5p				-0.07	-0.07	N/A
DDX11	ENST00000251758.5	DEAD/H (Asp-Glu-Ala-Asp/His) box helicase 11	175	1	0	0	1	1	hsa-miR-615-5p				-0.07	-0.07	N/A
RIMS4	ENST00000372851.3	regulating synaptic membrane exocytosis 4	30	1	1	0	0	2	hsa-miR-615-5p				-0.07	-0.07	N/A
[truncated: 1,272 more rows]
