# Supplementary material for: Iodine-125 seed represses the growth and facilitates the apoptosis of colorectal cancer cells by suppressing the methylation of miR-615 promoter
Source: BMC Cancer. 2022 Jan 8;22:49. doi: 10.1186/s12885-021-09141-4 (PMC8742920; doi:10.1186/s12885-021-09141-4)
Supplement: Supplementary file 3 — Additional file 3.. [file 12885_2021_9141_MOESM3_ESM.csv]

MAPK-GENE	COAD	READ	MAPK-GENE|COAD	MAPK-GENE|READ	COAD|READ	MAPK-GENE|COAD|READ
NFKB2	AC009005.2	AADACP1	ELK1	STK4	A1CF	EFNA2
IGF2	AC011558.5	ABCB1		PAK1	ABCC3	RPS6KA1
PPP5C	AC239868.2	ABCC6P1			ABCC6	MAPK13
MAPK8IP3	AC239868.3	ABHD12			ABCE1	EFNA3
MKNK2	ACOT7	AC004967.7			ABHD11	FGFR3
GADD45B	ACPP	AC011513.3			ABHD11-AS1
MAP3K11	ADAP1	AC016739.2			ABHD17C
JUND	AEN	AC017074.2			ABHD2
MAP2K7	AL162151.3	AC113188.2			ABLIM2
TGFBR2	ARL14	ACTN4			ABO
TRADD	ATAD3A	ADGRG7			ABRACL
NGFR	ATP5G1	AIFM3			AC000089.3
CACNG5	BAK1	AK4P1			AC005083.1
MRAS	C11orf53	AL109927.1			AC005255.3
MAPK11	C14orf80	ALG11			AC005355.2
NR4A1	C17orf49	AP000275.65			AC005786.7
MEF2C	C4orf48	AP000936.1			AC005943.2
MYD88	C9orf16	AP001631.9			AC007009.1
TAB1	CCL3L3	AP003068.9			AC007255.8
ARRB1	CCL5	AP006748.1			AC009065.4
CACNA1C	CD276	APCDD1			AC009299.3
PLA2G4E	CD320	APLNR			AC011737.2
RPS6KA4	CDK2	APOO			AC012065.1
CACNB3	CHCHD6	ARFGEF2			AC016292.3
MAPK7	CIRH1A	ARHGAP27			AC016735.1
MAPKAPK2	CMSS1	ARL5B			AC018738.2
MAPK14	CNDP2	ARL6IP6			AC021218.2
IKBKG	CNTNAP2	ARRDC1			AC073283.4
DUSP8	COA4	ARSEP1			AC079922.2
SRF	COMT	ATP13A3			AC106876.2
MAP3K2	CTC-575D19.1	B4GALT1			AC114730.3
TAOK1	CYCSP6	B4GALT5			AC123023.1
NFATC1	DAPP1	BNIP3P4			AC144530.1
PTPN7	DCUN1D5	BUD31			ACAN
ARAF	DNA2	C2orf47			ACAT2
CACNG8	DPM2	C8orf33			ACBD5
GNG12	EEF1A1P19	CANX			ACE2
IRAK4	EIF5A2	CAPZA1			ACLY
FGF19	ELOVL7	CARD11			ACP1
DUSP7	SLC25A5	CCDC43			ACP5
CACNA1A	PTBP1	CCL15-CCL14			ACSL3
CACNA1H	TCF3	CCL22			ACSL5
PRKCA	FAP	CCNC			ACTG1
NTRK2	TP73	CCT4			ACTL10
CACNB1	FDFT1	CD83			ACTL6A
IGF1R	KIF22	CD8B			ACTR2
PDGFRA	SLC27A5	CDHR2			ACTR3
MAP3K3	GCAT	CDHR5			ACVR1B
MAPT	TSPO	CEBPG			ACY1
IGF1	HAS3	CENPQ			ACY3
EGFR	GSR	CEP41			ADAM10
SOS1	PPP1R13L	CHCHD7			ADAM12
GNA12	IL27RA	CHN2			ADGRE5
CACNA1E	NKG7	CLCN2			ADGRF4
MAPK1	TFR2	CLIC5			ADGRG1
AKT1	SHB	COG6			ADGRG5
FAS	TLX1	CRNKL1			ADK
ANGPT4	RPL28	CRYL1			ADM2
CACNG2	RAPGEFL1	CSNK2A1			ADORA2B
	SLCO1B3	CSTF1			ADRM1
	THG1L	CTA-293F17.1			AF064858.6
	POLR3G	CTB-147N14.6			AFMID
	PCCB	CTC-250I14.3			AGMAT
	OTX1	CTD-2377D24.4			AGPAT2
	MUC5B	CTNNBL1			AGPAT5
	PDZD11	CYP2C18			AGR2
	SNRPC	DCAF7			AGR3
	MYRF	DCTN5			AGRN
	TNFSF9	DDX18			AGT
	NCLN	DEK			AHCY
	IFI6	DERL3			AIM1
	MPST	DHRS2			AIM1L
	FEZF1	DIAPH2			AIMP2
	GAD1	DIS3			AJUBA
	FOXA1	DLEU1_2			AKR7A3
	TNNI3	DNAJA1			AL158801.1
	PODNL1	DNAJB1			ALDH18A1
	MACROD1	DNAJC2			ALDH3A1
	TTC9	DNMBP-AS1			ALDH4A1
	YARS	DPM1			ALDH5A1
	GGACT	DTX4			ALDOB
	UQCC2	DUSP27			ALG1
	FGFBP1	EAF1			ALG14
	RHOF	EEF1A1P13			ALG1L
	TICRR	EIF2S3			ALG3
	LMTK3	EIF3E			ALG5
	SYTL1	EIF3J			ALG8
	RGS16	ELL3			ALYREF
	TIFA	EMB			AMACR
	TBC1D7	NFYA			AMMECR1
	FUOM	TMEM176A			AMOT
	NCAPD3	LAMP2			ANKEF1
	TDO2	VTA1			ANKH
	THY1	METTL13			ANKRD22
	RAET1L	LARS2			ANKS4B
	FAM213B	MBTPS2			ANLN
	NPM2	RUNX3			ANO9
	TUBBP5	HEXB			ANOS1
	G6PD	MCUR1			ANP32A
	FDXR	PRDM1			ANXA13
	LSM12	ZC3H15			ANXA2
	PIGR	RRP15			ANXA2P2
	H2AFZ	VPS35			ANXA3
	FXN	PLA2G10			ANXA4
	PTER	PDCD2			ANXA9
	SNX20	TM9SF3			AOAH
	GATAD2A	XRCC5			AOC1
	KLK11	WNT11			AP000349.2
	NT5DC2	EPDR1			AP000439.3
	KISS1	OGFOD1			AP003391.1
	HS6ST2	EPB41L1			AP003774.1
	RHOD	XRN2			AP1M2
	RIN1	GMIP			AP1S1
	RWDD4P2	SPTLC1			AP1S3
	SLC25A22	SLC7A4			APEH
	ZFPM1	SPTLC2			APEX2
	MRPS16	IFT52			APH1A
	USP18	GID8			APLN
	FFAR4	TM9SF4			APMAP
	THBS2	KIF3B			APOBEC1
	ISG15	TTI1			APOBEC3B
	IPO4	POLA1			APOBR
	SLC28A3	MCTS2P			APOC1
	ZNF511	MOSPD1			APOC2
	TAP2	PLP2			APOC4-APOC2
	RNU1-106P	PIM2			APRT
	IGLV3-25	JADE3			ARAP1-AS1
	IGHV1-24	RBM3			AREG
	IGHV1-69	STK24			ARF6
	TRIM16	PRSS33			ARFGEF3
	MKRN2OS	RAB2A			ARHGAP11A
	TMEM185B	PDCD5			ARHGAP18
	FEZF1-AS1	NAMPT			ARHGAP8
	SNRPFP1	TWISTNB			ARHGEF16
	LDHAP3	MPP6			ARHGEF34P
	RP5-1120P11.1	PHF14			ARHGEF35
	RP11-510N19.5	TMEM106B			ARHGEF38
	IGKV1D-39	TMEM176B			ARHGEF5
	RP11-290L1.3	PLGRKT			ARID3A
	RP11-386G11.10	SLC6A4			ARL6IP1
	TUBB3	FOLR1			ARMC10
	MRPL12	PTPN6			ARMC6
	GAPLINC	PTP4A1			ARNTL2
	SNORA76C	SMC4			ARPC1B
	IGHV1-69-2	WNT5A			ARPC3
	U91328.1	HHLA2			ARPC5
	TMEM265	SLC35F5			ARSD
		TXNDC9			ARSE
		FAAH			ASB9
		HDHD3			ASCL2
		MASTL			ASF1B
		ZNF706			ASL
		RNF2			ASPHD1
		NAA50			ASPM
		LRIF1			ASS1
		FKBP9			ASUN
		FTSJ2			ATAD2
		FAM199X			ATG9B
		SDC4			ATIC
		STAU1			ATP10B
		ZBP1			ATP11A
		XPO5			ATP13A2
		RAP2A			ATP1A1
		PPDPF			ATP1B1
		MGME1			ATP2C2
		RALY			ATP5J2
		RNF6			ATP5J2-PTCD1
		SLC35D2			ATP6V1F
		HRSP12			ATP8B1
		TPT1			ATP9A
		MICALCL			ATPIF1
		PLEKHA8P1			AUNIP
		OSTF1			AURKA
		NHSL1			AURKB
		SLC19A3			AVL9
		RNASEH2B			AXIN2
		RAC1			AZGP1
		PAQR5			AZIN1
		FAM117B			B3GNT2
		NUPL1			B3GNT3
		PCSK6			B3GNT5
		MCTP2			B3GNT8
		ERBB2			B4GALNT3
		ISG20L2			BACE2
		TUFT1			BAIAP2L1
		GOLPH3L			BAIAP2L2
		TAF1A			BAMBI
		SRP9			BATF
		TMEM177			BATF2
		RPL32			BAX
		RPL7L1			BBC3
		LINC01558			BBOX1-AS1
		ZNF92			BCAP31
		SHROOM2			BCL10
		INIP			BCL11B
		PTGES			BCL2A1
		PROSER2			BCL2L1
		YTHDF1			BCL2L12
		SAP18			BCL2L14
		HNMT			BCL2L15
		QTRTD1			BDH1
		PIGF			BGN
		RNF219			BID
		XRCC4			BIK
		PTPRK			BIRC5
		PTPRD			BIVM-ERCC5
		HS2ST1			BLACAT1
		OXNAD1			BLM
		VBP1			BLNK
		PHF6			BMP4
		SUSD3			BMP7
		MYO1E			BOLA2
		XDH			BOLA2B
		SLC13A3			BOP1
		SHROOM4			BORA
		SPATA2			BPNT1
		GDPD5			BRCA1
		SLC45A3			BRCA2
		PRAC1			BRCC3
		PPBP			BRI3BP
		KIAA1143			BRIP1
		PRKCD			BRIX1
		PDP1			BSPRY
		TC2N			BTF3L4P2
		SLC22A11			BUB1
		SLC50A1			BUB1B
		SLC33A1			BYSL
		YWHAG			BZW1
		TMEM192			BZW1P2
		SLC30A1			BZW2
		NPAS2			C10orf2
		FOXN2			C10orf99
		UGT2B7			C11orf1
		PAH			C11orf52
		NAA20			C11orf98
		RP11-395L14.13			C12orf45
		P2RY2			C12orf49
		TOMM5			C12orf75
		RPLP2			C15orf48
		LCN15			C16orf59
		GEN1			C17orf53
		LDLRAD3			C17orf96
		GCC1			C19orf24
		ZNRF2			C19orf33
		PAK2			C19orf45
		YIPF6			C19orf48
		SLC35D3			C1GALT1
		ZDHHC23			C1GALT1C1
		MAP7D2			C1orf106
		MFSD6L			C1orf112
		ZNF267			C1orf116
		POLR1D			C1orf210
		NKRF			C1orf233
		FOXD2			C1orf53
		TET3			C1QBP
		NCR3LG1			C2
		GTF2F2			C20orf196
		RALGAPA2			C20orf24
		SULF2			C2CD4A
		HDAC2			C2orf15
		SLC39A10			C2orf54
		LRRC8B			C2orf61
		PTMAP2			C2orf70
		MPZL1			C2orf72
		MT1F			C3orf52
		SMOC1			C3orf67
		ZNF277			C4BPA
		RNU4-2			C4BPB
		MUC12			C4orf19
		HACD2			C5orf30
		RNVU1-7			C5orf38
		SNORD15B			C6orf132
		IGKC			C6orf222
		IGLC2			C6orf223
		IGLC3			C8orf76
		IGHM			C9orf152
		RPL18AP3			C9orf41
		RP11-27I1.4			CA9
		PPIAP29			CACYBP
		RP11-475C16.1			CADPS
		RP11-572P18.1			CALML4
		ZNF503-AS1			CALR
		RP11-379B8.1			CAMKMT
		RP13-401N8.1			CAMSAP3
		RPS7P10			CANT1
		SMIM2-AS1			CAPG
		RP3-399L15.3			CAPN12
		RP11-528A4.2			CAPN8
		RP1-276N6.2			CAPRIN1
		RP11-83J16.1			CARHSP1
		HLA-B			CASC19
		RP11-70C1.3			CASC21
		SUMO1P4			CASC5
		RP11-96L14.7			CASC9
		TMSB4XP1			CASK
		RP3-423B22.5			CASP2
		MRPS17			CASP3
		FLJ22763			CASP6
		RP11-568K15.1			CASP8
		RP11-1267H10.4			CBFB
		LINC01234			CBLC
		RP11-11N5.1			CBX2
		KB-1732A1.1			CBX3
		RP11-867G23.8			CBX4
		FAM222A-AS1			CBX8
		ZNF486			CCAT1
		RP11-349K16.1			CCDC113
		RP11-61A14.1			CCDC138
		RP11-72M17.1			CCDC167
		RP11-841O20.2			CCDC170
		RP11-624L4.1			CCDC34
		LINC00657			CCDC51
		RP11-297L17.2			CCDC58
		RP11-22C11.2			CCDC64
		RP11-384L8.1			CCDC64B
		SNORD3A			CCDC86
		TIMM23			CCL15
		MAGIX			CCL18
		U1			CCL20
		RP4-680D5.8			CCL24
		RP11-259N19.1			CCL3
		RP11-12G12.7			CCL4
		LENG9			CCL4L2
		HIST1H2BH			CCNA2
		RMRP			CCNB1
		RP11-89H19.2			CCNB2
					CCND1
					CCNE1
					CCNE2
					CCNF
					CCNO
					CCR6
					CCRL2
					CCSER1
					CCT2
					CCT3
					CCT5
					CCT6A
					CCT7
					CCT8
					CD164
					CD2
					CD24
					CD24P4
					CD2AP
					CD3D
					CD3EAP
					CD44
					CD46
					CD47
					CD5
					CD55
					CD68
					CD82
					CDA
					CDC123
					CDC20
					CDC25A
					CDC25C
					CDC42BPG
					CDC42EP5
					CDC42SE2
					CDC45
					CDC6
					CDCA2
					CDCA3
					CDCA4
					CDCA5
					CDCA7
					CDCA8
					CDCP1
					CDH1
					CDH11
					CDH17
					CDH3
					CDHR1
					CDK1
					CDK4
					CDK5
					CDK7
					CDKN2A
					CDKN3
					CDS1
					CDT1
					CDX1
					CDX2
					CEACAM1
					CEACAM5
					CEACAM6
					CEBPA
					CEL
					CELP
					CELSR1
					CELSR3
					CEMIP
					CENPA
					CENPE
					CENPF
					CENPH
					CENPI
					CENPK
					CENPL
					CENPM
					CENPN
					CENPO
					CENPP
					CENPU
					CENPV
					CENPW
					CEP55
					CEP72
					CERS6
					CERS6-AS1
					CFB
					CFL1
					CFTR
					CGN
					CGREF1
					CH507-513H4.5
					CHAC1
					CHAC2
					CHAF1A
					CHAF1B
					CHCHD2
					CHDH
					CHEK1
					CHEK2
					CHI3L1
					CHID1
					CHMP4C
					CHPF
					CHRNA5
					CISD2
					CKAP2
					CKAP2L
					CKAP4
					CKLF
					CKMT1A
					CKMT1B
					CKS1B
					CKS1BP3
					CKS2
					CLCN3
					CLDN1
					CLDN12
					CLDN2
					CLDN3
					CLDN4
					CLDN7
					CLIC1
					CLIC3
					CLN6
					CLNS1A
					CLPB
					CLRN3
					CLSPN
					CMPK1
					CMTM4
					CMTM6
					CMTM7
					CMTM8
					CNIH1
					CNKSR1
					CNN2
					CNNM4
					CNPY2
					CNPY3
					CNTD2
					COA6
					COA7
					COL10A1
					COL11A1
					COL17A1
					COMP
					COMTD1
					COPG2
					COPZ1
					COQ2
					CORO2A
					COX16
					CPD
					CPNE7
					CPSF3
					CPXM1
					CPZ
					CRACR2A
					CRB3
					CREB3L1
					CRLS1
					CRNDE
					CSE1L
					CSK
					CST1
					CST2
					CSTB
					CSTF2
					CTAGE4
					CTB-191K22.5
					CTB-55O6.8
					CTB-63M22.1
					CTC-429P9.4
					CTD-2015H6.3
					CTD-2147F2.1
					CTD-2377D24.6
					CTD-2396E7.11
					CTD-2510F5.4
					CTD-2540B15.11
					CTD-3094K11.1
					CTD-3193O13.11
					CTHRC1
					CTNNB1
					CTNNBIP1
					CTSC
					CTSE
					CTSH
					CTSS
					CTSV
					CXADR
					CXCL1
					CXCL10
					CXCL11
					CXCL13
					CXCL14
					CXCL16
					CXCL2
					CXCL3
					CXCL5
					CXCL8
					CXCL9
					CXCR3
					CXXC5
					CYB561
					CYB561D2
					CYB5B
					CYBA
					CYCS
					CYP2B6
					CYP2J2
					CYP2S1
					CYP2W1
					CYP39A1
					CYP3A5
					CYP4F11
					CYP4F2
					CYP4F3
					CYP51A1
					CYSTM1
					DACH1
					DAP
					DAPK2
					DARS2
					DBF4
					DBI
					DBNDD1
					DCAF12
					DCAF13
					DCK
					DCTPP1
					DDAH1
					DDC
					DDIAS
					DDOST
					DDR1
					DDX21
					DDX27
					DEFA5
					DEFA6
					DEGS2
					DENND1C
					DENND2D
					DEPDC1
					DEPDC1B
					DERL1
					DGAT2
					DHCR24
					DHCR7
					DHFR
					DHFRP1
					DIAPH1
					DIAPH3
					DIO2
					DKC1
					DLEU1
					DLEU1_1
					DLG3
					DLGAP5
					DMBT1
					DNAAF5
					DNAH14
					DNAJB11
					DNAJC15
					DNAJC19P9
					DNAJC22
					DNTTIP1
					DOK4
					DOLPP1
					DOPEY2
					DPEP1
					DPH6
					DPP3
					DPY19L1
					DSC2
					DSCC1
					DSG2
					DSN1
					DSP
					DTD1
					DTL
					DTX2
					DTYMK
					DUOX2
					DUOXA2
					DUSP16
					DUSP18
					DUSP2
					DUSP4
					DUSP6
					E2F1
					E2F2
					E2F3
					E2F5
					E2F7
					E2F8
					EBNA1BP2
					EBP
					EBPL
					ECE2
					ECT2
					EDAR
					EDEM2
					EEF1A1P12
					EEF1A1P5
					EEF1A1P6
					EEF1A1P9
					EEF1B2
					EEF1E1
					EEF1G
					EEPD1
					EFCAB11
					EFNA1
					EFNA4
					EFNB1
					EFNB2
					EFTUD2
					EGFL6
					EHD4
					EHF
					EIF1AX
					EIF1AXP1
					EIF2AK1
					EIF2S2
					EIF2S2P4
					EIF3C
					EIF3CL
					EIF3I
					EIF3M
					EIF4BP7
					EIF4E
					EIF4EBP1
					EIF5A
					EIF5AP4
					EIF6
					ELF3
					ELF4
					ELFN1-AS1
					ELMO3
					ELOVL6
					EMC10
					EME1
					EMG1
					ENC1
					ENO1
					ENOPH1
					ENPP3
					ENPP5
					TSPAN6
					FUCA2
					LASP1
					ICA1
					FKBP4
					PRSS22
					TMEM132A
					TNFRSF12A
					RALA
					TTC22
					USH1C
					GGCT
					GTF2IRD1
					PNPLA4
					PROM1
					NOS2
					NOX1
					PLEKHG6
					SS18L2
					IL32
					IYD
					MLXIPL
					ETV7
					NCAPD2
					PRSS3
					LYPLA2
					NME2
					UTP18
					SYT7
					PLAUR
					SLC25A39
					PGM3
					GPRC5A
					TACC3
					IL20RA
					SLC38A5
					SYT13
					ZFP64
					SERPINB1
					GCLM
					TOMM34
					RNASET2
					MIPEP
					SH2D2A
					HMGB3
					TSSC1
					FUT8
					TMSB10
					SH3YL1
					FAM136A
					RPL26L1
					METTL1
					PI4K2B
					SPDL1
					RTN4R
					TDP1
					HSPA5
					NOP16
					EPN3
					RCN1
					RFC2
					FOXP3
					NFE2L3
					RAD51
					POLQ
					THOC3
					PRSS8
					RRP12
					MSMO1
					MRTO4
					LAMA3
					KCNQ1
					ENTPD2
					LY75
					OPN3
					NOP58
					IL17RB
					GYG2
					PKP2
					GDI2
					LAMC2
					SEC61A1
					NDC1
					TBXAS1
					GNA15
					MRPS35
					RPL18
					LPAR2
					SLC12A2
					FAR2
					NTHL1
					WDR3
					MCM10
					ERBB3
					KARS
					TMEM206
					GSTO2
					MTHFD2
					NGEF
					ZNRD1
					MTFR1
					TRAM1
					PKM
					PRKCZ
					FTSJ1
					PRR11
					POLR1A
					KIF2A
					PITX1
					HES2
					GUCY2C
					PTPN3
					SLC44A1
					POLB
					ST6GALNAC1
					PABPC1
					OSBPL3
					RAD18
					WBSCR22
					TRIP13
					TFRC
					SMC1A
					HSD17B10
					HMMR
					PVR
					SCARB1
					MCM2
					LLGL2
					NLE1
					IGF2BP2
					ST6GAL1
					MRPS34
					HACD3
					MYDGF
					TIPIN
					SRI
					NUP37
					GTSE1
					MOCOS
					WDR62
					MCM6
					UNG
					SPAG5
					TPD52
					TRAF4
					ICAM3
					MBNL3
					RAP1GAP
					STXBP2
					UBE2T
					EXOSC5
					LAMP3
					NEBL
					TIGAR
					PAFAH1B3
					LRRC16A
					PTPRH
					KIAA0020
					HSP90AA1
					RBL1
					NDC80
					TCF7
					GSK3B
					GRHL2
					NUFIP1
					GSTP1
					RAB10
					MECOM
					PREP
					SLC25A24
					IGSF9
					TTC39A
					ORC1
					MGST2
					RAD54L
					SNX10
					TMED2
					FTL
					LPCAT2
					NOP14
					SULT2B1
					TPX2
					PDRG1
					TGDS
					KIF9
					SMOX
					SLC4A11
					TESC
					OAS1
					RPLP0
					TRMT6
					FXYD5
					FXYD3
					OTUB2
					MRPS33
					LYZ
					TFAP4
					KIF4A
					PUS7
					ITGA6
					SEL1L3
					ORC6
					EZR
					XYLB
					MSH2
					EPB41L4B
					TMEM38B
					NANS
					TBC1D2
					SEMA4G
					SMIM24
					TREM2
					SRPK1
					HSP90AB1
					SCD
					ERMP1
					TECR
					TIMM13
					MTAP
					MISP
					RASSF7
					RANBP1
					MMP11
					SNRPD3
					PES1
					GGT1
					SLC35E4
					SH3BP1
					NHP2L1
					SLC5A1
					KDELR3
					TCF20
					TOMM22
					XBP1
					MCM5
					TTLL12
					IL2RB
					RANGAP1
					GZMB
					POLE2
					GNPNAT1
					PLEK2
					ERH
					MTHFD1
					GSKIP
					VRK1
					PCK2
					KIAA0391
					PSME2
					GSS
					MMP9
					PROCR
					GINS1
					MYBL2
					HNF4A
					SALL4
					PFDN4
					RAE1
					NELFCD
					PRPF6
					SLMO2
					PSMA7
					SLCO4A1
					MRGBP
					PTK6
					TRIB3
					SLC52A3
					HM13
					SEC23B
					FERMT1
					PLCB4
					POFUT1
					PXMP4
					PIGU
					TNNC2
					LIPG
					MXRA5
					GPR143
					NXT2
					PRPS2
					SUV39H1
					SLC35A2
					PGK1
					MAGT1
					SMS
					RP2
					TIMP1
					SRPX2
					GLA
					KIAA0226L
					NDFIP2
					KLF5
					PARP4
					SLC25A15
					OLFM4
					MSLN
					NUTF2
					MMP15
					ESRP2
					FA2H
					SLC7A5
					GSPT1
					TOX3
					QPRT
					PYCARD
					TMC5
					KNOP1
					RAB11A
					RHOV
					OIP5
					RIPK2
					LAPTM4B
					POP1
					JPH1
					ESRP1
					IL7
					SPAG1
					TSTA3
					PYCRL
					SQLE
					SH2D4A
					TNFRSF10A
					MCM4
					KCNN4
					RNASEH2A
					IL4I1
					FBL
					SHD
					SLC1A5
					TJP3
					MYH14
					RPS19
					KDELR1
					GRWD1
					GRIN2D
					LIG1
					FAM83E
					PIK3R2
					LSR
					SIPA1L3
					ETHE1
					GTPBP10
					TTC26
					MET
					RNF32
					LMBR1
					WNT2
					LFNG
					SSBP1
					EVX1
					GARS
					SNX8
					NUDT1
					LSM5
					MOGAT3
					PLOD3
					RPA3
					EZH2
					SFRP4
					MEST
					TSPAN13
					PSMA2
					POLD2
					TBL2
					LIMK1
					TRIM14
					SUSD1
					EXOSC3
					ERLIN1
					KAZALD1
					NPM3
					GTPBP4
					GLRX3
					TFAM
					UBE2S
					KRT23
					RNF43
					PNPO
					SYNGR2
					LGALS3BP
					LRRC59
					YWHAE
					MAP2K6
					SLC9A3R1
					TMEM97
					TMEM33
					NMU
					GRPEL1
					GAR1
					GALNT7
					TRIM2
					NEIL3
					NCAPG
					HTATIP2
					ZPR1
					MTCH2
					HSPA8
					SIAE
					PRPF19
					PVRL1
					MDK
					SLC35F2
					EXPH5
					MLEC
					IL23A
					PTGES3
					KRT18
					PPM1H
					MAGOHB
					FOXM1
					RAD51AP1
					MANSC1
					SCNN1A
					OAS3
					OAS2
					RASAL1
					VDR
					RFC5
					TBC1D30
					TIMELESS
					GAPDH
					FRK
					PAK1IP1
					NCOA7
					FBXO5
					MCM3
					GMNN
					PEX7
					PERP
					UNC93A
					MDFI
					PTK7
					GMDS
					TTK
					PRSS16
					MEP1A
					SEMA5A
					HMGCS1
					KIF20A
					SPARC
					HMGCR
					LMNB1
					SUB1
					PRLR
					GNPDA1
					NUP155
					WWC1
					H2AFY
					STC2
					RBP2
					LRRC31
					UMPS
					PODXL2
					KIAA1257
					MRPL3
					MAPKAPK3
					RRP9
					PLCH1
					RTKN
					NCL
					STEAP3
					TFCP2L1
					GPD2
					ITGB6
					PSMD14
					PPM1G
					REEP6
					GCA
					GALNT3
					EVA1A
					MRPL19
					REG1A
					STAT1
					IGFBP2
					HSPE1
					ODC1
					NOL10
					PLEKHB2
					SDC1
					SLC1A4
					PNO1
					FARSB
					MRPL37
					KIAA1324
					WDR77
					UCHL5
					TTF2
					KIF21B
					MYCL
					MFAP2
					GALE
					SLC2A1
					TSPAN1
					IRF6
					SLC35A3
					STMN1
					NEK2
					PROX1
					TXNDC12
					KIF14
					MREG
					MYB
					VAMP8
					RPN2
					TGIF2
					SPP1
					UCHL3
					SATB2
					GDA
					TJP2
					PTBP3
					WDR34
					SET
					NEK6
					YIPF4
					EPCAM
					HELLS
					HOXB8
					MSX2
					RCL1
					MTHFD1L
					LRP11
					NUDCD1
					TNFSF11
					PROSER1
					HSPH1
					TGFBI
					PLS1
					TMPO
					LYPLA1
					NCAPH
					MND1
					PLBD1
					KIF18A
					TMEM54
					GPSM2
					GTF3A
					INHBA
					NT5C3A
					SPINK4
					KIAA1549
					TRIM24
					PLAU
					P4HA1
					ZWINT
					PRDX4
					NLN
					TSFM
					ORMDL2
					TUBA1B
					STIL
					HJURP
					PI3
					SLPI
					PIGT
					PARD6B
					MOCS3
					PMEPA1
					RNF114
					POF1B
					UNC5CL
					TREM1
					SOX4
					GLO1
					SSR1
					RPP40
					RAB17
					EREG
					MT1G
					TMTC4
					TM9SF2
					SOX9
					SRMS
					IL1B
					POLR1B
					PSD4
					SH2D3A
					SNRPD2
					FOXA2
					PSMF1
					SNRPB
					RRBP1
					OVOL2
					SNRPB2
					ITPA
					FAM110A
					ERGIC3
					ROMO1
					PLAGL2
					PSMB2
					PDCD2L
					PRDX5
					PRRG2
					WNK4
					TRAP1
					UXT
					TIMM8A
					TSPAN8
					RAB3IP
					YEATS4
					LRRC61
					FGFRL1
					PKMYT1
					TUBA4A
					VIL1
					SHFM1
					STYXL1
					SRD5A3
					PAICS
					PPAT
					TST
					RAC2
					LIF
					RIBC2
					KRT17
					LSM8
					MRPS12
					MYO1B
					KNSTRN
					FAM64A
					TXNDC17
					KLK10
					KLK8
					RHBDF2
					SGOL1
					KLF16
					HDHD1
					GNL3L
					SH3BP4
					LDLR
					THEM6
					PVRL2
					TOMM40
					RPL36
					LSM7
					FCHO1
					GDF15
					LSM4
					HELZ2
					SAMD10
					MNX1
					RBBP8NL
					FIBCD1
					SMPDL3B
					ULBP3
					EPS8L1
					GINS2
					F12
					PRR7
					IDO1
					RAB11FIP4
					SLC6A6
					PSME3
					VPS25
					TNS4
					TOP2A
					PPP1R1B
					MCCC2
					NR0B2
					RHPN2
					GCH1
					LGALS3
					ZSWIM4
					PPARG
					NUP210
					RAN
					FIGNL1
					ITGB4
					NIP7
					PCNA
					NXT1
					RAB25
					MTL5
					MMACHC
					POMP
					HMGB1P5
					LGR6
					EPSTI1
					RFC3
					RNF128
					SLC39A11
					EPHB2
					FAM83F
					IRAK2
					REG4
					VAV3
					PSRC1
					FKBP11
					TMEM106C
					LDHA
					SAA2
					ERN2
					LRP4
					STK26
					HOOK1
					TIMM10
					TCN1
					UBAC2
					STT3A
					RFK
					TMEM2
					GOLM1
					PSAT1
					SDS
					HNF1A
					OASL
					HILPDA
					SYNCRIP
					PRR5L
					NAT10
					PRRG4
					GLS2
					TROAP
					ESPL1
					KRT7
					HNRNPA1
					MAP7
					SMPD2
					KCNK1
					URB2
					SERPINE2
					MFSD9
					TBC1D4
					LMO7
					NUDT15
					KDELR2
					TTYH3
					GALNT5
					SKIL
					IL1RN
					UGGT1
					TXN
					SMC2
					SLC31A1
					KIF12
					MYC
					RPS6
					FOXP4
					PPIL1
					TINAG
					HMGA1
					TCF19
					IER3
					TPMT
					FHDC1
					NARS2
					MRPL15
					TTPA
					GGH
					TGS1
					SORL1
					TMPRSS4
					MMP7
					TRIM29
					SLC37A4
					TMPRSS13
					NUSAP1
					KIF23
					ITGA11
					STRA6
					GCHFR
					GIPC2
					RPL7P9
					IFT172
					EPT1
					SLC5A6
					SLC3A1
					KIF11
					KIF20B
					RBP4
					PLA2G12B
					IDH1
					OLA1
					WDR12
					SLC40A1
					GLCE
					LEF1
					SLC39A8
					ERP27
					YARS2
					FAM60A
					RPL14P1
					PHLDA1
					TMEM19
					LGR5
					POC1B
					LUM
					SNRPF
					SDSL
					SLC7A1
					PDX1
					LNX2
					SLC39A5
					GALNT6
					TMBIM6
					RAB20
					GRTP1
					RAB15
					SORD
					SLC27A2
					GCNT3
					TSPAN3
					FANCI
					PMM2
					NKD1
					MARVELD3
					IRF8
					RPS2
					NOB1
					TOM1L1
					SKAP1
					PTRH2
					GATA6
					TP53
					SLC16A3
					TNFRSF11A
					PMAIP1
					GRB7
					PPAP2C
					HUNK
					TRPM2
					TM4SF5
					FAM71E1
					EPHA2
					PGD
					MYOM3
					SH3BGRL3
					IL22RA1
					ZNF593
					PLK4
					SERBP1
					KIF2C
					SLC44A3
					PSMA5
					GPA33
					UCK2
					TMCO1
					PVRL4
					NUF2
					PFDN2
					HDGF
					RORC
					INTS7
					SMYD2
					TPM3
					ILF2
					MLK4
					PLEKHA6
					PDIA6
					SNRPG
					MALL
					POLR2D
					HSPD1
					HES6
					FANCD2
					RP11-977G19.10
					NR1I2
					SRPRB
					NCEH1
					MANF
					ILDR1
					LYAR
					OCIAD2
					NKD2
					SRD5A1
					MYO10
					FAM105A
					RPL37
					SKP2
					GZMA
					G3BP1
					NHP2
					PLA2G7
					TNFRSF21
					PRIM2
					NFKBIE
					MMS22L
					MTFR2
					MDH2
					PSPH
					TMEM209
					EPHA1
					NCAPG2
					RAB19
					SH3KBP1
					IL2RG
					NSDHL
					ZNF185
					GINS4
					MRPS28
					LACTB2
					MTDH
					MAL2
					SLC39A4
					SIGMAR1
					POLE3
					SURF4
					NTMT1
					LCN2
					USP6NL
					PDSS1
					PLEKHS1
					MKI67
					HSD17B12
					SSRP1
					KLHL35
					RPS3
					ST14
					HYOU1
					TKFC
					INCENP
					HMGA2
					MMP3
					FCGR1A
					LYPD6B
					IL18
					SLC7A11
					TWF1
					TEX30
					KCTD14
					PTPRO
					TMEM45B
					MGAT5
					GEMIN6
					SPC25
					SUV39H2
					TMEM123
					PANK1
					MARVELD2
					TMEM87B
					FAM49B
					LINC00467
					RPIA
					MSI2
					GAL3ST2
					SKA1
					USP43
					VOPP1
					NIFK
					PIK3AP1
					PDIA4
					NAT2
					SFXN2
					FUT6
					PCDH1
					SH3RF2
					PTDSS1
					HKDC1
					RAB11FIP1
					UTP14A
					TMEM171
					LRP8
					FAM81A
					ETS2
					SLC35B2
					TMEM164
					PSMG3
					KRTCAP3
					MRPL17
					GRHL3
					RHBDL2
					TAGLN2
					F11R
					MIS18A
					IFNGR2
					GART
					LAD1
					HOXB13
					RUNX1
					SIM2
					HK2
					LRRC36
					KALRN
					TFF3
					TFF2
					TFF1
					TMPRSS3
					SLC37A1
					WDR4
					PDXK
					RRP1
					ICOSLG
					ZDHHC12
					MPZL3
					TLCD1
					FDPS
					FGFR4
					LY6E
					TONSL
					RECQL4
					MGAT4B
					RPL8
					YDJC
					RACGAP1
					SPC24
					POLR3K
					PAQR4
					ZG16B
					RPL29
					PDZK1IP1
					KIAA1522
					HENMT1
					FLVCR1
					TFB2M
					FAM84A
					VSNL1
					H3F3A
					SGPP2
					S100A11
					TGFA
					NIPAL1
					IHH
					KIAA1524
					STT3B
					SGOL2
					NUAK2
					RPL22L1
					FABP1
					GMPS
					RBM47
					IL17RE
					PF4
					KIF15
					WDR43
					SLC6A20
					LIPH
					TMEM41A
					RPN1
					RFC4
					TKT
					RFT1
					GNL3
					SLBP
					MFI2
					S100P
					MST1R
					POC1A
					PITX2
					HMGB2
					MAD2L1
					ITGA2
					F2RL1
					SPINK1
					ESM1
					SERINC5
					FOXQ1
					ACSL6
					SFXN1
					TMEM200A
					PTTG1
					SHH
					HNF4G
					TNFRSF11B
					TMEM184A
					YWHAZ
					SYK
					KDM1B
					RASEF
					FBP1
					WBSCR27
					RNF183
					STRBP
					ZNF367
					MELK
					SUGT1
					GJB2
					SKA3
					LRR1
					FAAH2
					NUDT5
					OXGR1
					PDZD8
					HPRT1
					VWA2
					PRAP1
					TRUB1
					GYLTL1B
					IFI27
					SMCO4
					GPT2
					PPP1R14D
					SPINT1
					NOLC1
					WDR72
					RPL27A
					MCM7
					TMED3
					MMP10
					PPIB
					FAM96A
					KIAA0101
					GLYATL1
					PLK1
					MYO1A
					STX3
					YWHAB
					PDIA3
					NUDT21
					PHB
					SNRPD1
					TMEM92
					TRUB2
					LINC00483
					UGT1A6
					PRR15L
					FBXO22
					MYO5B
					RRM1
					TUBA1C
					TMC4
					SPINT2
					FAM57A
					GGT6
					KLK1
					KLK6
					KRT80
					NUDT8
					EVPL
					TK1
					TMEM68
					KCTD5
					SLC3A2
					PBK
					FAM83B
					GLYCTK
					GNG4
					TAP1
					RFWD3
					FEN1
					SERINC2
					FAM84B
					TMEM208
					PLA2G4F
					INPP5D
					TM4SF20
					LGALS9
					PCSK9
					LMAN2
					PRELID1
					SH3TC2
					RASSF6
					GJB1
					FASN
					HNRNPF
					REPS2
					MUC3A
					SYAP1
					TM4SF1
					MYO7B
					RP11-423H2.1
					HNRNPA3
					FABP6
					GLB1
					TMED10
					GPRC5C
					TMEM182
					KRT8
					METTL7B
					PA2G4
					TMC7
					SMAGP
					HSPA4
					FOXA3
					ZNF296
					HOXB9
					SDR16C5
					TRIAP1
					RPS9
					LRRC8E
					FUT3
					NETO2
					LRG1
					SHCBP1
					ESCO2
					KRT19
					KRT15
					NAT1
					KRT20
					GLOD5
					POLR1C
					RSL1D1
					LRRC8D
					LGALS4
					RHNO1
					RRM2
					RPS21
					RPS7
					ZNF217
					PPIH
					REG3A
					EPHX4
					LRRC15
					SNTB1
					MTBP
					MRPL13
					TP53RK
					POP7
					FGGY
					IL17D
					PPP1CA
					OVOL1
					MYEOV
					MIR4435-2HG
					RXFP4
					HPSE
					MRPL57
					TRIB1
					OLR1
					PPP1R14B
					SMARCC1
					NUDT4
					SLC19A1
					MUC13
					TOMM20
					JUP
					GPR160
					SPTBN2
					GOLIM4
					FBXO45
					FAM3C2
					TRMT10C
					SLC16A13
					EXO1
					ZWILCH
					GOLT1A
					UGT8
					SLC29A2
					TMEM167A
					SEZ6L2
					FUT1
					LRRC75A-AS1
					UBE2C
					MARCKSL1
					KCNE3
					UCP2
					MRPL48
					FOSL1
					RMI2
					KDF1
					LINC01106
					RUVBL1
					SFN
					ETV4
					TPRN
					GPX2
					HSD11B2
					PRR15
					LMNB2
					MYO1D
					TYMS
					FUT2
					MUC20
					ZDHHC13
					EPS8L2
					NUDT4P1
					TALDO1
					PUS1
					ZFAS1
					TGIF1
					ZBTB33
					SAMD12
					GSG2
					RP5-1061H20.4
					UBE2N
					STAP2
					NT5DC1
					GPR35
					RPP25
					STX19
					TMEM52
					TMEM139
					RNF186
					FAM101A
					EXOSC4
					RMI1
					FBXO34
					RRS1
					RCC2
					FARSA
					FUCA1
					TMEM125
					HTR1D
					GRM8
					PPP1R14BP3
					TMEM150B
					RCC1
					RP1-278E11.3
					TIGD2
					SRP9P1
					GPR157
					ZDHHC20
					PPA1
					LINC01559
					SSR4
					FAM83H
					MRPL14
					NQO1
					F2R
					NPM1
					HIST3H2A
					TMEM102
					LRRC75A
					SYNE4
					RPL24P4
					MRPS23
					PHLDA2
					SLC35C1
					SNRPE
					RTKN2
					TMEM30B
					FAM89A
					SHMT2
					KPNA2
					XKRX
					SPNS3
					EPHB3
					LCK
					PYCR1
					SPNS2
					SLC25A10
					FANCF
					RUVBL2
					PRR36
					15-Sep
[truncated: 495 more rows]
